# Supplementary material for: Physical activity, sleep pattern and problematic internet use in undergraduate health-sciences students of Nepal – A cross-sectional study
Source: PLOS Digit Health. 2026 Jul 23;5(7):e0000797. doi: 10.1371/journal.pdig.0000797 (PMC13395320; doi:10.1371/journal.pdig.0000797)
Supplement: S1 Data — (ODS) [file pdig.0000797.s002.ods]

## Sheet: Master PA+Sleep+PIU Nepal 
Code	Age	Sex	Address	Income	Smoking	Alcohol	SleepTime	WakeupTime	Sleep Hours	Adequate-sleep-hours	Sleep-lag-min	WakeFreq	S1	S2	S3	S4	S5	S6	S7	Sleepscore	SleepQuality	heavyMin	heavyDays	modMin	modDays	walkMin	walkDays	MET-VIG	MET-MOD	MET-WALK	METwalk%	MET-total	Days/Week	Category	5a. Devices	internet use Yrs	screen use weekdays	screen use weekend	internet use weekdays	internet use weekend	f.MobileUse	CompUse	SocialMedia	5k. knowledge	5n. personal info	5O. Data leak	5p. aware of privacy	5q. internet useful study	5r. Interest learning
b&bbscn-1	21	0	Lalitpur	200000	0	0	11	5	6	Inadequate	5	0	2	0	2	2	1	0	0	7	Good	10	1	20	6	30	7	80	480	693	0.55	1253	14	2	3,6	4	3	5	3	12	5	1 3 4 6	Facebook & Messenger Viber WhatsApp TikTok YouTube	3	3	4	4	4	4
b&bbscn-2	20	0	Lalitpur	3000000	0	0	12	6	6	Inadequate	30	2	2	2	0	1	0	0	1	6	Good	10	5	15	3	30	6	400	180	594	0.51	1174	14	2	3	4	6	10	6	10	3	0	Twitter Facebook & Messenger Viber Instagram TikTok YouTube	2	4	5	3	4	4
bpkihsm-3	25	1	Chitwan	50000	0	0	11	4	5	Inadequate	10	1	1	1	0	0	0	1	0	3	Good	0	0	30	6	20	6	0	720	396	0.35	1116	12	2	3,2,4	8	6	10	6	10	3	3	Twitter	4	3	3	3	5	4
bpkihsm-4	28	1	UP	2000000	1	1	13	7	6	Inadequate	30	0	0	1	0	0	1	0	0	2	Good	30	4	0	0	0	0	960	0	0	0.00	960	4	1	3,4	12	4.5	5.5	4.5	5.5	1	7	YouTube	5	3	5	5	4	5
bpkihsm-5	24	1	Morang		1	1	12	6	6	Inadequate	10	0	0	0	0	1	0	2	1	4	Good	10	1		4	45		80	0	0	0.00	80	5	1	3,2,4	14	4	5	2	4	1	3	YouTube	3	3	3	4	5	5
bpkihsm-6	25	1	Dhading	700000	0	0	11	6.5	7.5	Adequate	5	0	0	0	0	0	0	0	0	0	Good	0	0	0	0	40	6	0	0	792	1.00	792	6	2	3,2	12	3	5	1	2	1	3	Others	4	3	5	4	5	4
bpkihsm-7	23	1	Dharan		0	0	12	8	8	Adequate	30	0	1	1	0	1	2	1	2	8	Poor	0	0	10	7	10	5	0	280	165	0.37	445	12	1	3,4	10	2	4	2	4	1	3	WhatsApp	5	4	5	5	4	5
bpkihsm-8	23	1	Sunsari	700000	0	0	7	7	12	Adequate	20	1	1	0	1	1	2	0	1	6	Good	0	0	5	4	30	5	0	80	495	0.86	575	9	1	3,2	6	6	8	2	6	3	3	Facebook	3	4	3	3	3	2
bpkihsm-9	24	1	Sunsari	1000000	1	2	15	9	6	Inadequate	75	0	2	2	1	2	1	2	0	10	Poor	60	6	0	0	0	0	2880	0	0	0.00	2880	6	2	3,2,4		2	6	2	6	6	5	Instagram	3	4	5	3	5	4
bpkihsm-10	24	1	Nawalparasi		0	0	11	6	7	Adequate	5	0	0	0	0	1	1	0	0	2	Good	20	3	25	2	25	5	480	200	412.5	0.38	1092.5	10	2	3,2	10	2	2	1	1	3	3	YouTube	3	5	3	3	4	3
bpkihsm-11	26	1	Sitamarhi	400000	0	1	12	7	7	Adequate	10	0	1	0	0	1	1	0	1	4	Good	0	0	0	0	30	6	0	0	594	1.00	594	6	1	3,2,4	5	2	4	2	4	1	3	WhatsApp	2	3	3	4	4	3
bpkmchb-12	21	0	Chitwan	300000	1	0	11	5	6	Inadequate	30	2	1	1	1	2	0	0	1	6	Good	10	1	20	2	10	2	80	160	66	0.22	306	5	1	3,6	4	4	6	3	5	5	0	Facebook & Messenger Viber WhatsApp Instagram YouTube	3	4	5	4	4	4
bpkmchb-13	23	0	Gorkha	300000	0	0	10	7	9	Adequate	20	1	1	0	0	1	0	0	0	2	Good	15	5	30	6	60	6	600	720	1188	0.47	2508	17	2	3,2	7	5	7	5	7	1	4	Facebook & Messenger Viber WhatsApp Instagram TikTok YouTube	4	3	2	1	4	4
bpkmchb-14	25	0	Chitwan	400000	0	0	11	7	8	Adequate	30	1	2	1	0	0	0	0	1	4	Good	30	6	30	6	20	6	1440	720	396	0.15	2556	18	2	3	7	7	10	5	8	6	0	Facebook & Messenger Instagram TikTok YouTube	1	4	5	4	4	4
bpkmchb-15	23	0	Chitwan	600000	0	0	9	7	10	Adequate	30	2	1	1	1	1	0	0	1	5	Good	0	0	0	0	0	0	0	0	0	0.00	0	0	1	3	7	6	6	6	6	1	1 3	Facebook & Messenger Viber Instagram TikTok YouTube	2	4	5	3	5	4
bpkmchb-16	28	0	Chitwan	200000	0	0	8	6	10	Adequate	15	2	0	0	1	0	0	0	0	1	Good	20	4	45	6	30	7	640	1080	693	0.29	2413	17	2	3	7	3	5	5	4	3	1	Facebook	3	3	4	5	4	4
bpkmchb-17	28	0	Chitwan	800000	0	0	11	7	8	Adequate	10	2	0	1	1	2	1	0	0	5	Good	30	7	30	6	30	6	1680	720	594	0.20	2994	19	2	3,2	3	2	6	2	5	6	1 3 6	Facebook & Messenger WhatsApp Instagram YouTube	2	4	3	3	3	4
bpkmchb-18	27	0	Chitwan	1300000	0	0	11	6	7	Adequate	30	1	1	0	0	0	0	1	0	2	Good	10	1	10	1	15	6	80	40	297	0.71	417	8	1	3,2	5	4	2	2	2	1	3 7	Facebook	3	3	2	3	4	3
bpkmchb-19	22	0	Chitwan		0	0	10	5	7	Adequate	30	0	1	1	1	1	2	0	2	8	Poor	30	3	2	5	35	6	720	40	693	0.48	1453	14	2	3	5	5	7	2	3.5	1	1	Facebook	4	3	3	5	4	4
bpkmchb-20	24	0	Nawalparasi	1200000	0	0	11	5	6	Inadequate	1	1	2	2	2	2	2	0	0	10	Poor	0	0	15	3	10	6	0	180	198	0.52	378	9	1	3,2	10	8	5	8	5	1	3 4	Facebook & Messenger Viber Instagram TikTok YouTube	2	3	3	3	4	4
bpkmchb-21	23	0	Chitwan	100000	0	1	10	6	8	Adequate	20	1	0	0	0	0	0	0	0	0	Good	120	5	20	6	20	7	4800	480	462	0.08	5742	18	3	3,2	5	10	5	10	5	1	1	Facebook	3	4	5	4	3	4
bpkmchb-22	24	0	Chitwan	44200	0	1	11	8	9	Adequate	30	1	1	0	0	1	1	0	1	4	Good	10	2	30	5	30	5	160	600	495	0.39	1255	12	2	3	5	5	8	5	7	5	1	Facebook & Messenger Viber WhatsApp Instagram TikTok YouTube	4	4	5	5	4	4
bpkmchb-23	25	0	Chitwan	1200000	0	0	10	5	7	Adequate	15	1	0	1	0	1	0	0	0	2	Good	15	5	30	6	304	5	600	720	5016	0.79	6336	16	3	3,	3	2	5	2	5	1	1	Facebook	4	4	3	3	4	4
iombpha-24	24	0	Kathmandu	400000	0	0	11	7	8	Adequate	15	0	0	0	0	0	0	1	1	2	Good	1	0	0	0	0	0	0	0	0	0.00	0	0	1	3,2	8	3	3	3	3	2	1	Facebook	3	3	3	4	5	2
iombasl-25	20	0	Kathmandu		0	0	11	7	8	Adequate	60	0	1	1	0	0	1	0	1	4	Good	0	0	0	0	60	7	0	0	1386	1.00	1386	7	2	3,2	8	8	12	6	10	1	1	Facebook	2	3	2	3	4	4
iombasl-26	22	0	Kathmandu	600000	0	0	12	7	7	Adequate	3	0	0	0	0	0	1	0	0	1	Good	0	0	10	7	20	6	0	280	396	0.59	676	13	2	3,2	10	3	4	2	3	1	3, 6	WhatsApp YouTube	1	3	2	2	3	3
iombds-27	20	0	Palpa	300000	0	0	12	8	8	Adequate	5	1	0	1	0	0	0	0	1	2	Good	10	1	20	2	30	6	80	160	594	0.71	834	9	2	3	2	2	4	2	4	5	1 4	Facebook & Messenger Viber Instagram YouTube	2	4	5	3	4	4
iombds-28	22	1	Kapilvastu	500000	0	1	10	6	8	Adequate	30	1	0	1	0	0	0	0	1	2	Good	10	7	10	7	50	7	560	280	1155	0.58	1995	21	2	3	8	4	7	3	7	2	1	Facebook	3	3	3	3	4	2
iombds-29	22	1	Kathmandu	100000	0	0	11	5	6	Inadequate	5	0	1	1	0	1	1	0	1	5	Good	10	7	30	5	60	5	560	600	990	0.46	2150	17	2	3,2	4	5	8	5	7	1	1 3	Facebook	3	2	3	4	4	4
iombds3-30	22	1	Kathmandu	100000	0	0	11	5	6	Inadequate	5	0	1	1	1	1	2	1	0	7	Good	0	0	20	5	60	7	0	400	1386	0.78	1786	12	2	3,2	3	8	8	8	2	1	3	Viber	3	3	3	3	4	4
iombds3-31	22	1	Kaski	600000	0	1	11	7	8	Adequate	20	1	0	1	0	1	2	0	1	5	Good	10	3	10	5	30	7	240	200	693	0.61	1133	15	2	3,2	7	3	5	2	2	1	5	Instagram	3	3	4	3	4	5
iombpha-32	21	0	Kathmandu	300000	1	0	10	4	6	Inadequate	10	0	0	2	0	1	1	0	0	4	Good	10	5	20	6	15	6	400	480	297	0.25	1177	17	2	3,2	9	3	5	4	5	5	3	Instagram	3	5	5	5	3	3
iombpha-33	20	1	Rupandehi	1300000	0	1	12	6	6	Inadequate	10	1	0	0	1	0	2	0	1	4	Good	0	0	0	0	10	5	0	0	165	1.00	165	5	1	3,2	9	5	8	5	8	5	2 4 Multimedia production (eg for Youtube)	Facebook & Messenger Viber WhatsApp Instagram Telegram YouTube	4	3	2	4	4	4
iombpha-34	23	1	Sarlahi	100000	1	1	14	7	5	Inadequate	50	2	1	0	0	1	1	0	1	4	Good	0	0	0	0	45	7	0	0	1039.5	1.00	1039.5	7	2	3,4	10	8	12	6	10	5	1 3 4	Facebook & Messenger Viber WhatsApp Instagram YouTube	3	5	5	5	4	4
iombpha-35	22	1	Kathmandu	100000	0	1	13	5	4	Inadequate	20	0	1	0	0	0	2	0	1	4	Good	60	7	40	7	20	7	3360	1120	462	0.09	4942	21	3	3,2	7	5	5	3	3	5	1 3	Facebook & Messenger YouTube	4	5	2	5	5	5
iombpha-36	22	0	Lalitpur	50000	0	0	11	8	9	Adequate	20	0	1	2	0	1	0	0	0	4	Good	10	4	10	3	30	6	320	120	594	0.57	1034	13	2	3,2	9	4	6	4	6	5	1 3 4 4 6	Facebook & Messenger Viber Instagram TikTok YouTube	2	3	3	3	4	3
iombpha-37	24	0	Jhapa	100000	0	0	14	7	5	Inadequate	60	3	2	2	2	2	1	0	0	9	Poor	0	0	0	0	30	4	0	0	396	1.00	396	4	1	3	8	6	10	3	6	1	3	Viber Instagram	3	3	5	5	4	4
iombpha-38	21	1	Kanchanpur		0	0	12	7	7	Adequate	30	0	0	0	0	0	1	0	1	2	Good	60	4	10	3	30	6	1920	120	594	0.23	2634	13	2	3,2	5	6	10	11	18	6	1 3 4 6	Facebook & Messenger Viber WhatsApp Instagram TikTok YouTube	3	3	3	3	4	4
iombpha-39	20	0	Kathmandu	100000	0	0	11	75	76	Adequate	5	1	1	1	1	1	1	0	0	5	Good	10	3	10	4	30	7	240	160	693	0.63	1093	14	2	3	45	5	5	1	2	1	1 3	YouTube	2	3	5	1	2	4
iombpha-40	22	0	Kathmandu	40000	0	0	10	6	8	Adequate	30	1	0	1	0	1	0	0	1	3	Good	0	0	10	6	30	6	0	240	594	0.71	834	12	2	3,2	6	5	5	6	6	1	3	Facebook	2	3	5	5	5	5
iombsc.-41	20	0	Kathmandu	750000	0	0	12	7	7	Adequate	10	2	2	1	1	1	2	0	1	8	Poor	0	0	15	1	10	3	0	60	99	0.62	159	4	1	3,2	10	5	9	5	9	1	1	Twitter Facebook & Messenger Viber WhatsApp Instagram	4	5	5	5	4	4
iommbbs-42	20	1	Kaski		0	0	10	6	8	Adequate	30	1	1	0	0	1	1	0	0	3	Good	10	2	30	6	30	7	160	720	693	0.44	1573	15	2	3,4	6	3	6	3	6	5	4 6	YouTube	3	5	3	4	4	2
iommbbs-43	21	1	Kathmandu	200000	0	0	11	7	8	Adequate	30	3	1	1	0	2	1	0	1	6	Good	10	3	30	6	30	7	240	720	693	0.42	1653	16	2	3,2	5	5	7	2	4	5	1 3 4	Facebook & Messenger YouTube	2	4	3	4	4	3
iommbbs-44	19	0	Morang	10000000	0	0	10	5	7	Adequate	15	0	0	2	0	1	2	0	2	7	Good	5	3	15	4	25	7	120	240	577.5	0.62	937.5	14	2	3,2	5	4	6	2	4	4	3	Facebook & Messenger Instagram YouTube	2	3	2	2	3	2
iommbbs-45	21	1	Rautahat	720000	0	0	13	7	6	Inadequate	20	0	0	1	0	0	0	0	1	2	Good	0	0	0	0	20	6	0	0	396	1.00	396	6	1	3	5	4	6	4	5	5	0	Viber Telegram YouTube	2	4	2	1	5	5
iommbbs-46	21	1	nawalparasi west	200000	0	0	11	6	7	Adequate	10	0	0	1	0	0	0	0	2	3	Good	0	0	2	3	15	6	0	24	297	0.93	321	9	1	2	10	4	10	4	10	0	6	Facebook	2	4	4	3	3	3
iommbbs-47	19	0	Kathmandu	200000	0	0	12	6	6	Inadequate	10	0	1	1	0	1	0	1	2	6	Good	0	0	5	2	15	6	0	40	297	0.88	337	8	1	3,2	5	7	9	5	7	5	1 4 6 Multimedia production (eg for Youtube)	Facebook & Messenger Instagram TikTok YouTube	2	4	3	3	4	4
iommbbs-48	20	1	Kathmandu	540000	0	1	11	6	7	Adequate	2	0	0	1	0	1	2	1	1	6	Good	10	3	20	6	30	6	240	480	594	0.45	1314	15	2	3,2	8	3	3	2	2	5	3 4 6	Facebook & Messenger Viber YouTube	2	4	5	4	4	5
iommbbs-49	20	1	Nuwakot	500000	0	0	11	5	6	Inadequate	20	1	2	2	0	0	1	0	2	7	Good	15	6	10	3	30	7	720	120	693	0.45	1533	16	2	3	5	7	9	7	9	5	1 3 4,6	Facebook & Messenger Viber WhatsApp	5	4	3	4	4	4
iommbbs-50	20	1	Parbat	50000	0	0	12	8	8	Adequate	30	0	2	2	0	0	1	0	2	7	Good	0	0	0	0	100	7	0	0	2310	1.00	2310	7	2	3,2,4	3	4	6	4	6	5	1 2 3	Facebook & Messenger Viber YouTube	4	3	3	3	4	4
iommbbs-51	20	1	Kathmandu	400000	0	0	10	5	7	Adequate	10	0	1	2	0	0	0	0	0	3	Good	60	6	30	7	20	6	2880	840	396	0.10	4116	19	3	3,2,5	10	2	6	2	5.5	5	1	Twitter Facebook & Messenger Instagram	4	4	5	5	4	4
iommbbs-52	23	1	Arghakhanchi	500000	0	0	9	5	8	Adequate	30	0	1	1	0	1	0	1	1	5	Good	0	0	20	6	30	7	0	480	693	0.59	1173	13	2	3,2	7	2	2	1	1	1	1	Facebook	2	3	5	4	3	2
iommbbs-53	20	1	Dang		1	0	15	12	9	Adequate	5	7	2	2	1	1	0	1	1	8	Poor	100	5	10	8	8	1	4000	320	26.4	0.01	4346.4	14	3	0		8	8	10	10		0	Facebook	5			5		5
iommbbs-54	20	1	Kanchanpur	200000	0	0	11	6	7	Adequate	40	4	1	1	0	1	1	0	1	5	Good	10	3	20	3	40	6	240	240	792	0.62	1272	12	2	3,2	4	5	8	4	6	1	6	Facebook	2	1	1	4	3	5
iommbbs-55	20	0	Banke		0	0	11	7	8	Adequate	10	1	1	1	1	1	0	0	1	5	Good	10	7	10	3	15	7	560	120	346.5	0.34	1026.5	17	2	3	3	2	3	1	2	3	3	Facebook	2	3	3	3	4	3
kahsmbb-56	21	1	Bhaktapur	200000	0	1	10	6	8	Adequate	5	1	0	0	0	1	1	0	0	2	Good	5	5	30	7	20	6	200	840	396	0.28	1436	18	2	3,2	6	3	6	2	5	1	5	Facebook	2	4	3	3	3	3
kusmsmb-57	19	1	Rautahat	600000	0	0	12	6	6	Inadequate	15	0	0	1	0	0	0	0	1	2	Good	10	2	5	3	15	7	160	60	346.5	0.61	566.5	12	1	3,	3	4	6	4	6	1	1	Facebook & Messenger YouTube	3	5	3	5	4	4
kusmsmb-58	22	1	kavre		0	1	11	7	8	Adequate	60	2	1	2	1	1	2	0	1	8	Poor	60	1	60	2	80	2	480	480	528	0.35	1488	5	2	3,2	12	5	6	3	5	1	1 3	Facebook	4	3	2	1	4	3
littlea-59	21	0	Rupandehi	600000	0	0	12	7	7	Adequate	60	1	1	2	1	2	2	0	2	10	Poor	10	3	5	6	15	7	240	120	346.5	0.49	706.5	16	2	3	12	5	8	2	6	5	1 4	Instagram	3	3	2	3	4	3
ngnursi-60	21	0	Dang	400000	0	0	10	6	8	Adequate	10	2	0	0	0	0	0	0	0	0	Good	5	1	10	4	10	7	40	160	231	0.54	431	12	1	3,2	9	4	5	2	4	1	1 3 4 6	Facebook	3	5	5	4	4	4
ngnursi-61	25	0	Banke	30000	0	0	11	5	6	Inadequate	15	2	1	1	0	0	2	0	2	6	Good	5	5	5	5	5	5	200	100	82.5	0.22	382.5	15	1	3,2	5	6.5	5	12	5	1	1 4	Facebook & Messenger Instagram TikTok YouTube	3	1	3	4	3	3
ngnursi-62	33	0	Rupandehi		0	0	11	6	7	Adequate	30	2	1	2	1	2	1	0	2	9	Poor	5	3	10	3	30	6	120	120	594	0.71	834	12	2	3,2,4	3	3	4	2	3	5	1 3 4,6	Facebook & Messenger Viber Instagram TikTok YouTube	3	4	2	3	4	3
ngnursi-63	31	0	Banke	600000	0	0	12	7	7	Adequate	45	2	2	2	2	2	2	0	1	11	Poor	15	2	10	5	120	7	240	200	2772	0.86	3212	14	3	3	10	5	5	2	5	5	1 3 4 6	YouTube	2	4	2	2	5	5
ngnursi-64	25	0	Banke	100000	0	0	10	6	8	Adequate	15	2	1	0	0	1	1	0	0	3	Good	20	2	30	7	30	7	320	840	693	0.37	1853	16	2	3,2	6	4	5	4	5	1	1	Twitter Facebook & Messenger TikTok YouTube	3	4	5	4	4	4
ngnursi-65	25	0	Kanchanpur	200000	0	0	11	8	9	Adequate	30	3	2	2	1	2	2	0	0	9	Poor	10	4	15	4	60	7	320	240	1386	0.71	1946	15	2	3	6	4	6	10	5	6	1 4 6	TikTok YouTube	5	4	1	3	4	4
ngnursi-66	26	0	Banke	500000	0	0	11	5	6	Inadequate	20	4	2	1	2	2	1	1	0	9	Poor	15	2	20	4	20	7	240	320	462	0.45	1022	13	2	3,2	5	2	10	3	12	1	4	Facebook & Messenger	3	4	5	5	4	3
ngnursi-67	21	0	Nepalgunj		0	0	12	6	6	Inadequate	15	2	0	1	1	1	0	0	0	3	Good	10	5	15	4	60	6	400	240	1188	0.65	1828	15	2	3,2	10	2	4	2	4	1	1	Facebook	4	4	5	5	5	4
ngmcmbb-68	21	1	Banke	150000	0	0	13	6	5	Inadequate	5	0	0	2	0	0	1	0	1	4	Good	30	7	20	7	10	7	1680	560	231	0.09	2471	21	2	3	7	3	7	3	5	5	0	YouTube	4	5	5	5	5	4
ngmcmbb-69	22	0	Banke	200000	0	0	10	5	7	Adequate	5	2	0	0	0	1	0	0	1	2	Good	0	0	0	0	120	6	0	0	2376	1.00	2376	6	2	3,2,4	10	6	8	6	10	1	3	WhatsApp	2	5	5	4	4	3
ngmcmbb-70	21	0	Lalitpur	500000	0	0	14	7	5	Inadequate	2	0	1	2	1	1	2	1	2	10	Poor	30	3	10	2	40	6	720	80	792	0.50	1592	11	2	3	5	3	5	3	5	5	0	YouTube	3	3	3	4	3	3
ngmcmbb-71	20	0	Lalitpur	500000	0	0	14	8	6	Inadequate	1	1	1	1	0	0	2	2	1	7	Good	0	0	3	3	60	7	0	36	1386	0.97	1422	10	2	3	6	3	5	3	5	5	6	YouTube	3	3	5	3	4	4
ngmcmbb-72	23	0	Baglung		0	1	11	6	7	Adequate	30	0	1	2	0	1	1	0	1	6	Good	0	0	20	5	20	5	0	400	330	0.45	730	10	2	2	8	3	5	3	5	3	1 3	Instagram	2	4	3	4	4	2
ngmcmbb-73	19	0	Banke	5100000	0	0	10	4	6	Inadequate	10	1	1	1	0	0	1	0	0	3	Good	15	6	5	7	100	7	720	140	2310	0.73	3170	20	3	3	6	10	13	8	11	3	3 4 6	YouTube	3	4	5	3	4	4
ngmcmbb-74	20	1	Banke	1500000	0	0	12	7	7	Adequate	10	1	0	1	0	0	0	0	0	1	Good	60	6	30	6	10	7	2880	720	231	0.06	3831	19	3	3,2	8	5	8	4	6	2	1	Facebook & Messenger Viber TikTok YouTube	3	4	5	4	5	3
ngmcmbb-75	19	0	Chitwan	200000	0	0	12	7	7	Adequate	15	0	2	1	0	1	2	0	1	7	Good	10	5	10	4	15	4	400	160	198	0.26	758	13	2	3,4	6	5	6	5	6	3	3 4 6	Facebook & Messenger Viber WhatsApp Instagram	4	4	4	4	4	4
ngmcmbb-76	21	1	Banke	500000	0	0	12	7	7	Adequate	10	0	1	1	0	1	1	0	1	5	Good	30	3	10	3	10	7	720	120	231	0.22	1071	13	2	3,2,6	7	2	3	8	10	4	1	Twitter Facebook & Messenger Viber WhatsApp Instagram Telegram YouTube	5	4	5	5	4	4
ngmcmbb-77	20	0	Dang	800000	0	0	12	6	6	Inadequate	5	1	0	1	0	0	1	0	1	3	Good	5	1	10	4	50	7	40	160	1155	0.85	1355	12	2	3,2	6	3	6	3	6	5	1 3 4 6	Facebook & Messenger YouTube	3	4	1	4	4	4
ngmcmbb-78	22	1	Sarlahi		0	0	11	6	7	Adequate	10	1	0	0	0	0	0	0	0	0	Good	15	4	30	7	15	5	480	840	247.5	0.16	1567.5	16	2	3	5	3	5	4	5	5	1 3 4	Facebook & Messenger Viber WhatsApp Instagram Telegram YouTube	2	5	3	4	4	5
ngmcmbb-79	21	0	Kavrepalanchok	400000	0	1	12	7	7	Adequate	30	1	1	1	0	0	1	0	1	4	Good	5	4	15	6	30	7	160	360	693	0.57	1213	17	2	3	6	5	6	2	3	5	4 6	YouTube	2	3	3	4	4	2
ngmcmbb-80	19	1	Banke	800000	0	0	13	8	7	Adequate	10	1	0	0	0	2	0	0	2	4	Good	10	1	120	7	60	7	80	3360	1386	0.29	4826	15	3	3,2	9	5	8	5	5	1	3	Facebook	2	4	1	5	5	2
ngmcmbb-81	21	0	Kathmandu	400000	0	0	14	7	5	Inadequate	10	1	0	1	0	0	0	0	1	2	Good	0	0	10	2	15	6	0	80	297	0.79	377	8	1	3	7	4	6	2	4	3	0	WhatsApp YouTube	2	4	3	3	4	3
ngmcmbb-82	20	1	Banke	120000	0	0	12	7	7	Adequate	20	0	1	2	0	1	2	0	2	8	Poor	60	7	0	0	30	7	3360	0	693	0.17	4053	14	3	3		4	8	3	8	5	8	Facebook & Messenger Viber WhatsApp Instagram Telegram YouTube	3	5	3	4	5	4
ngmcmbb-83	19	1	Parsa	1000000	0	0	12	7	7	Adequate	25	0	1	1	0	0	2	0	0	4	Good	0	0	15	6	10	7	0	360	231	0.39	591	13	1	3	6	1	3	1	3	5	2 4 6	Instagram	3	4	1	3	4	4
ngmcmbb-84	21	1	Banke	300000	0	0	13	8	7	Adequate	10	0	0	1	0	0	1	0	1	3	Good	40	7	0	0	15	7	2240	0	346.5	0.13	2586.5	14	2	3	5	3	5	2	3	5	1 3 4	Facebook & Messenger WhatsApp Instagram Telegram YouTube	4	5	1	5	5	5
ngmcmbb-85	22	1	Mahottari	300000	0	0	12	7	7	Adequate	10	0	1	0	0	0	0	0	1	2	Good	0	0	60	3	10	5	0	720	165	0.19	885	8	2	3	5	6	10	5	8	1	1	Facebook & Messenger Viber WhatsApp Instagram YouTube	4	3	5	3	5	4
ngmcmbb-86	19	0	Sunsari		0	0	12	8	8	Adequate	10	1	1	2	1	2	2	0	1	9	Poor	15	1	10	3	30	7	120	120	693	0.74	933	11	2	3,4	7	5	7	3	5	5	1	TikTok YouTube	3	2	2	4	4	4
ngmcmbb-87	19	0	Banke	1000000	0	0	11	6	7	Adequate	10	1	0	2	0	1	0	0	1	4	Good	5	3	20	3	10	7	120	240	231	0.39	591	13	1	4	8	4	6	4	6	1	1 3	Facebook	5	3	5	4	4	2
ngmcmbb-88	20	1	Nawalparasi West	50000	0	0	12	8	8	Adequate	30	0	1	0	1	1	0	1	1	5	Good	10	1	10	5	10	7	80	200	231	0.45	511	13	1	3	4	5	8	5	8	1	1	Facebook	4	4	5	4	3	2
ngmcmbb-89	18	1	Banke	800000	0	0	13	7	6	Inadequate	20	1	0	0	0	0	0	0	0	0	Good	20	6	20	7	90	7	960	560	2079	0.58	3599	20	3	3	1	2	4	2	4	3	1 3	Facebook & Messenger WhatsApp YouTube	3	5	3	4	4	4
ngmcmbb-90	22	1	Nawalparasi west	150000	0	0	12	7	7	Adequate	20	2	0	0	0	0	1	0	0	1	Good	10	3	20	4	15	7	240	320	346.5	0.38	906.5	14	2	3	4	4	6	3	4	5	1	Facebook & Messenger Instagram	3	4	3	4	4	3
ngmcmbb-91	21	1	Gorakhpur		0	0	14	8	6	Inadequate	30	0	0	2	0	1	2	0	1	6	Good	60	4	60	3	10	5	1920	720	165	0.06	2805	12	2	3,2	10	4	5	3	4	1	7	Instagram	4	2	4	4	4	3
ngmcmbb-92	21	0	Dhanusha	200000	0	0	12	7	7	Adequate	3	0	0	0	0	1	0	1	1	3	Good	0	0	0	0	10	7	0	0	231	1.00	231	7	1	3,2	5	5	10	5	10	5	4 6	YouTube	3	3	3	3	4	4
ngmcmbb-93	19	0	Banke	150000	0	0	11	6	7	Adequate	10	2	0	1	1	1	1	0	1	5	Good	10	6	5	4	10	7	480	80	231	0.29	791	17	2	3	6	2	7	2	7	1	1	Facebook	2	4	1	5	4	4
ngmcmbb-94	19	1	Banke		0	0	12	7	7	Adequate	10	1	1	1	0	0	1	0	0	3	Good	15	4	30	7	20	7	480	840	462	0.26	1782	18	2	3,4	7	3	5	2	4	3	1 2 4	Facebook & Messenger YouTube	2	5	2	4	4	3
ngmcmbb-95	22	1	Parsa	1000000	0	0	11	5	6	Inadequate	10	0	0	0	0	0	0	0	0	0	Good	20	6	60	6	90	6	960	1440	1782	0.43	4182	18	3	3	5	1	4	1	4	1	1	Facebook & Messenger WhatsApp Instagram TikTok YouTube	4	3	2	4	4	4
ngmcmbb-96	21	1	Parsa	300000	0	0	11	5	6	Inadequate	20	2	1	2	0	1	1	0	0	5	Good	15	4	30	5	20	7	480	600	462	0.30	1542	16	2	3	3	4	8	4	8	1	1	Facebook & Messenger WhatsApp Instagram TikTok YouTube	2	5	3	4	4	4
ngmcmbb-97	22	1	Banke	150000	0	0	9	7	10	Adequate	30	0	1	2	0	1	0	0	2	6	Good	10	1	5	7	20	7	80	140	462	0.68	682	15	2	3,2	6	5	9	7	9	1	1	YouTube	1	2	2	3	2	4
ngmcmbb-98	22	1	Banke		0	0	14	8	6	Inadequate	5	0	1	1	0	0	0	0	0	2	Good	20	7	0	0	10	7	1120	0	231	0.17	1351	14	2	3,2	10	2	3	1	2	5	1 3	YouTube	4	4	5	5	4	3
ngmcmbb-99	21	1	Jhajjar	60000	0	0	12	6	6	Inadequate	10	3	1	2	1	0	2	0	2	8	Poor	60	5	60	5	30	5	2400	1200	495	0.12	4095	15	3	3,2	7	4	5	3	4	1	1	WhatsApp	2	5	5	2	2	3
ngmcmbb-100	20	1	Banke	500000	0	0	12	7	7	Adequate	10	0	1	1	0	1	1	0	1	5	Good	0	0	60	5	20	5	0	1200	330	0.22	1530	10	2	3,4	10	3	5	3	5	5	0	Viber Instagram	4	3	3	4	4	2
ngmcmbb-101	21	1	Banke	200000	0	0	13	8	7	Adequate	15	0	1	2	1	1	2	0	2	9	Poor	5	1	30	3	10	7	40	360	231	0.37	631	11	2	3,2	5	4	8	4	8	5	5	Facebook & Messenger WhatsApp Instagram YouTube	2	4	1	2	4	1
ngmcmbb-102	22	0	Banke	1000000	0	0	11	7	8	Adequate	25	0	1	1	0	0	0	0	0	2	Good	5	2	5	3	3	5	80	60	49.5	0.26	189.5	10	1	3	5	3	5	4	6	1	1	Facebook	2	4	5	4	5	3
ngmcmbb-103	21	0	Banke		0	0	12	7	7	Adequate	15	2	1	2	1	2	1	0	1	8	Poor	15	4	15	5	15	7	480	300	346.5	0.31	1126.5	16	2	3	7	3	4	4	5.5	5	1	Twitter WhatsApp Instagram YouTube	2	3	3	3	5	2
ngmcmbb-104	22	1	Banke	1000000	0	0	12	6	6	Inadequate	3	1	0	1	0	0	1	1	0	3	Good	60	7	20	7	10	7	3360	560	231	0.06	4151	21	3	3,2	5	5	10	6	10	5	1 2 3 4 6	Twitter Facebook & Messenger Viber WhatsApp Instagram Telegram YouTube	2	4	5	5	4	4
ngmcmbb-105	21	0	Saptari	1000000	0	0	12	5	5	Inadequate	10	0	0	0	0	0	0	0	0	0	Good	0	0	0	0	10	7	0	0	231	1.00	231	7	1	3	5	4	7	4	7	3	1	Facebook & Messenger Viber WhatsApp YouTube	4	4	5	5	3	3
ngmcmbb-106	18	0	Okhaldhunga	800000	0	1	12	7	7	Adequate	20	1	1	1	1	1	1	0	0	5	Good	5	6	5	6	20	7	240	120	462	0.56	822	19	2	3,2	4	4	6	3	4	5	3 Multimedia production (eg for Youtube)	YouTube	2	3	3	3	3	4
ngmcmbb-107	21	1	Banke	800000	0	0	15	8	5	Inadequate	30	1	1	1	0	1	0	1	2	6	Good	60	2	15	7	30	1	960	420	99	0.07	1479	10	2	3,2,4	3	2	4	2	3	1	1	Facebook	4	4	5	4	4	2
ngmcmbb-108	20	0	Kailali	400000	0	0	12	7	7	Adequate	20	1	1	2	0	0	0	0	1	4	Good	0	0	0	0	0	0	0	0	0	0.00	0	0	1	3,2	8	3	8	3	8	1	1 4	Instagram YouTube	2	5	5	4	4	5
ngmcmbb-109	21	0	Lalitpur	60000	0	1	14	8	6	Inadequate	15	0	0	2	0	0	1	0	2	5	Good	0	0	0	0	15	6	0	0	297	1.00	297	6	1	3	10	5	8	5	7	6	1	YouTube	1	2	3	4	5	1
ngmcmbb-110	22	0	Banke		0	0	12	7	7	Adequate	15	0	1	1	0	2	1	0	0	5	Good	10	3	10	2	20	5	240	80	330	0.51	650	10	2	3	5	3	5	4	6	5	0	YouTube	3	4	5	4	5	3
ngmcmbb-111	20	1	Baglung		0	0	12	7	7	Adequate	9	0	1	1	0	0	2	0	2	6	Good	30	5	0	0	0	0	1200	0	0	0.00	1200	5	2	3	2	9	3	6	2	3	5	Twitter	4	5	5	5	5	5
ngmcmbb-112	22	1	Banke	100000	0	0	13	7	6	Inadequate	10	0	0	1	0	0	2	1	1	5	Good	15	3	15	3	5	4	360	180	66	0.11	606	10	2	3,2	4	3	7	2	7	1	6	Facebook	3	4	4	4	4	3
nmcmbbs-113	22	0	Makwanpur	2000000	0	1	13	7	6	Inadequate	20	0	2	1	0	0	0	0	1	4	Good	0	0	15	5	10	6	0	300	198	0.40	498	11	1	3,2	8	2	3	1.5	2.5	1	5	Instagram	3	4	3	4	3	3
nmcmbbs-114	23	1	Dhanusha	100000	0	0	11	6	7	Adequate	30	0	1	1	1	1	1	1	0	6	Good	15	4	10	4	10	7	480	160	231	0.27	871	15	2	3,2	5	5	10	4	3	1	1	Facebook	2	3	4	4	3	3
nmcbirm-115	20	1	Surkhet	800000	0	1	12	7	7	Adequate	30	0	1	2	0	0	1	0	2	6	Good	60	5	0	0	60	7	2400	0	1386	0.37	3786	12	3	3	12	6	6	4	5	2	0	Facebook	3	5	3	4	4	4
nmcbirm-116	22	1	East champaran	500000	1	0	12	7	7	Adequate	8	0	0	1	0	0	2	0	1	4	Good	9	0	0	0	0		0	0	0	0.00	0	0	1	3	0	2	16	2	14	5	5	YouTube	2	3	5	3	4	3
nmcbirm-117	22	1	Rautahat	100000	0	0	12	5	5	Inadequate	10	0	1	1	0	0	2	0	1	5	Good	30	1	30	1	30	1	240	120	99	0.22	459	3	1	3	5	2	5	3	5	1	0	Facebook	5	5	5	1	3	3
nmcbirm-118	20	0	Dang		0	0	12	7	7	Adequate	20	3	1	1	2	1	2	0	0	7	Good	5	7	0	0	20		280	0	0	0.00	280	7	1	3,2	5	1.5	3	1.5	3	6	3	Telegram	3	3	2	3	4	3
nmcbir1-119	21	0	Sunsari	100000	0	0	10	6	8	Adequate	20	0	0	0	0	0	1	0	1	2	Good	0	0	10	7	25	6	0	280	495	0.64	775	13	2	3		1	3	1	3	1	3	Facebook	2	4	3	4	4	3
nmcbirb-120	21	1	Pyuthan	1200000	0	1	10	6	8	Adequate	10	1	0	1	0	1	1	0	1	4	Good	30	5	30	5	15	7	1200	600	346.5	0.16	2146.5	17	2	3,2	6	2.5	5.5	2.5	5.5	1	5	Instagram	4	2	3	3	4	4
nmcbirb-121	21	0	Nuwakot	150000	0	1	11	7	8	Adequate	30	0	1	2	0	0	1	0	1	5	Good	0	0	0	0	30	6	0	0	594	1.00	594	6	1	3,2	6	5	10	7	10	1	3	YouTube	4	3	2	4	4	2
nmcbirb-122	20	0	Sunsari	200000	0	0	12	6	6	Inadequate	20	1	0	1	1	0	0	0	1	3	Good	0	0	0	0	20	7	0	0	462	1.00	462	7	1	3		1	3	5	5	1	0	Facebook	2	4	5	3	4	3
nmcbirb-123	22	1	Parsa	1500000	0	1	12	8	8	Adequate	30	0	1	2	2	0	2	0	0	7	Good	90	6	10	6	20	3	4320	240	198	0.04	4758	15	3	3,2	8	5	7	5	7	5	5	Instagram	4	4	1	4	5	3
nmcbirb-124	23	0	Parsa	20000	0	0	11	6	7	Adequate	30	0	1	1	0	1	1	1	1	6	Good	0	0	0	0	15	4	0	0	198	1.00	198	4	1	3,2	4	5	7	4	6	1	3	Facebook	2	3	3	4	4	4
nmcbirb-125	28	0	Parsa	1200000	0	0	11	7	8	Adequate	20	0	1	1	0	0	1	1	1	5	Good	0	0	0	2	30	7	0	0	693	1.00	693	9	2	3,2,6	6	5	7	3	5	1	3	Facebook	3	4	5	4	4	3
nmcbirb-126	21	0	Bhaktapur	100000	0	0	12	7	7	Adequate	15	0	1	0	0	1	2	0	1	5	Good	0	0	0	0	20	5	0	0	330	1.00	330	5	1	3,2	7	3	5	3	6	1	3	YouTube	3	4	5	3	5	4
nmcbirb-127	23	1	Bhaktapur		0	0	14	8	6	Inadequate	15	0	1	2	0	0	2	0	2	7	Good	20	4	10	6	20	6	640	240	396	0.31	1276	16	2	3,2	6	4	6	2	2	2	4	YouTube	4	1	2	3	5	3
nmcbirl-128	28	1	Parsa	1000000	0	1	11	5	6	Inadequate	5	1	1	0	0	1	2	1	0	5	Good	25	2	10	6.5	50	7	400	260	1155	0.64	1815	15.5	2	3,2	12	5	10	5	5	1	4	Facebook	4	4	1	2	4	2
nmcbirm-129	21	1	Parsa	250000	0	0	13	6	5	Inadequate	30	3	0	1	0	0	0	1	1	3	Good	0	0	10	7	60	7	0	280	1386	0.83	1666	14	2	3,	8	3	4	3	4	3	0	Instagram	2	3	2	1	4	3
nmcbirm-130	21	1	Parsa	200000	1	1	13	8	7	Adequate	60	3	1	1	0	1	2	0	2	7	Good	30	3	1	1	20	7	720	4	462	0.39	1186	11	2	3,4	11	4	4	3	3	1	0	Instagram	2	3	3	5	4	3
nmcbirm-131	21	0	Sunsari	20000	0	0	12	8	8	Adequate	5	3	0	0	1	1	1	0	1	4	Good	0	0	0	0	15	7	0	0	346.5	1.00	346.5	7	1	3		0	0	4	5	1	0	Others	1	1	3	1	3	2
nmcbirm-132	24	1	Parsa	100000	0	0	14	7	5	Inadequate	20	1	0	1	1	0	1	0	0	3	Good	30	2	10	2	10	2	480	80	66	0.11	626	6	2	4		1	3	2	4	0	0	none	5	5	1	1	2	4
nmcbirm-133	20	0	Sarlahi	100000	0	0	12			Inadequate	15	0		1	0	1	0	0	1	3	Good	15	6	60	7	10	7	720	1680	231	0.09	2631	20	2	3,	2	2	4	3	4	6	8	Facebook	4	5	5	5	3	2
nmcbirm-134	21	0	Bhaktapur	100000	0	0	12	7	7	Adequate	10	2	0	1	0	1	1	0	1	4	Good	10	1	15	3	60	7	80	180	1386	0.84	1646	11	2	3,2	8	4	6	2	2	1	3	Instagram	2	5	3	1	4	4
nmcbirm-135	20	1	Morang	1000000	0	1	12	6	6	Inadequate	10	2	1	2	0	1	1	1	1	7	Good	20	4	30	3	30	7	640	360	693	0.41	1693	14	2	3,2,	8	4	6	3	5	1	5	YouTube	4	4	3	4	4	4
nmcbirm-136	20	1	Parsa	100000	0	0	10	4	6	Inadequate	5	0	1	1	1	0	2	0	1	6	Good	60	5	30	6	60	7	2400	720	1386	0.31	4506	18	3	3,	6	2	6	2	6	1	0	YouTube	2	5	3	4	3	2
nmcbirm-137	20	1	Dang	6000000	0	0	12	7	7	Adequate	15	1	0	0	0	0	0	0	0	0	Good	20	6	20	7	10	6	960	560	198	0.12	1718	19	2	3,2	5	2	4	5	5	5	3	Facebook	3	4	5	5	4	4
nmcbirm-138	20	1	Parsa	360000	0	0	12	7	7	Adequate	20	0	1	0	0	0	0	0	0	1	Good	75	7	20	7	80	7	4200	560	1848	0.28	6608	21	3	3	10	4	4	3	3	1	6	Facebook	2	4	3	3	3	4
nmcbirm-139	22	0	Lalitpur	100000	0	0	12	7	7	Adequate	15	4	1	2	0	2	0	0	2	7	Good	0	0	0	0	30	4	0	0	396	1.00	396	4	1	3,2		4	5	3	5	1	1	WhatsApp	2	3	3	4	5	2
nmcbirm-140	20	1	Parsa	600000	0	0	13	8	7	Adequate	10	1	1	1	0	1	1	0	0	4	Good	30	2	60	2	30	7	480	480	693	0.42	1653	11	2	3,2	7	8	11	4	5	1	3	Instagram	4	5	5	5	3	5
nmcbirm-141	19	1	Parsa	1000000	0	1	12	8	8	Adequate	10	1	0	1	0	0	0	0	0	1	Good	0	0	0	0	60	7	0	0	1386	1.00	1386	7	2	3	10	2	6	4	8	5	0	WhatsApp	4	4	5	5	3	3
nmcbirm-142	21	0	Kathmandu	100000	0	0	11	7	8	Adequate	30	0	1	0	0	0	0	0	0	1	Good	0	0	20	2	15	6	0	160	297	0.65	457	8	1	3,2	5	4	4	3	3	8	6	Viber	4	4	3	4	4	4
nmcbirm-143	20	1	Pyuthan	500000	0	0	10	5	7	Adequate	15	0	0	1	0	0	0	1	1	3	Good	100	6	50	7	60	7	4800	1400	1386	0.18	7586	20	3	3	6	4	6	2	3	1	0	YouTube	3	4	4	5	4	4
nmcbirm-144	20	0	Parsa	100000	0	0	11	7	8	Adequate	10	0	1	1	0	0	0	0	1	3	Good	0	0	30	2	10	7	0	240	231	0.49	471	9	1	3	7	3	7	3	7	3	3	Instagram	2	4	4	5	5	3
nmcbirm-145	21	0	Lalitpur	1000000	0	1	10	6	8	Adequate	15	1	0	1	0	0	1	0	2	4	Good	0	0	30	7	30	7	0	840	693	0.45	1533	14	2	3	8	3	5	3	5	3	5	WhatsApp	4	3	2	4	5	4
nmcbirm-146	22	0	Dhanusha	60000	0	0	11			Inadequate	25	0	1	2	0	2	2	1	2	10	Poor	0	7	30	7	39	3	0	840	386.1	0.31	1226.1	17	2	3,2	4.5	4.5	5.5	4.5	5.5	1	3	YouTube	3	4	2	3	5	4
nmcbirm-147	23	1	Parsa	170000	0	0	10	6	8	Adequate	15	1	0	1	0	0	0	0	0	1	Good	20	2	0	0	30	3	320	0	297	0.48	617	5	2	3	7	4	4	3	3	1	3	Facebook	3	4	2	5	4	3
nmcbirm-148	19	0	Parsa	100000	0	0	12	7	7	Adequate	20	0	0	1	0	0	2	0	1	4	Good	0	0	10	4	10	3	0	160	99	0.38	259	7	1	3	10	4	7	3	5	3	0	YouTube	4	3	3	5	4	4
nmcbirm-149	19	1	Parsa	250000	0	0	11	5	6	Inadequate	5	0	0	0	0	0	1	0	0	1	Good	150	1	0	0	30	7	1200	0	693	0.37	1893	8	3	3,	5	4	5	5	4	1	6	Facebook	4	3	3	4	4	4
nmcbirm-150	21	0	Bara		0	0	10	6	8	Adequate	15	0	1	1	0	0	0	0	1	3	Good	0	0	10	5	3	7	0	200	69.3	0.26	269.3	12	1	3	8	5	6	2	3	1	3	Facebook	3	4	5	4	5	2
nmcbirm-151	21	0	Parsa	500000	0	0	12	8	8	Adequate	25	3	0	2	0	1	0	0	1	4	Good	0	0	15	1	5	1	0	60	16.5	0.22	76.5	2	1	3,2	6	3	6	3	6	3	1	Instagram	2	1	1	1	4	4
nmcbirm-152	20	1	Bhaktapur	300000	0	0	12	7	7	Adequate	10	0	0	1	0	0	0	1	0	2	Good	90	5	0	0	60	3	3600	0	594	0.14	4194	8	3	3,2	8	3	5	3	5	1	3	Instagram	4	4	5	5	4	4
nmcbirm-153	21	0	Para	1000000	0	0	12	7	7	Adequate	15	0	1	0	0	1	2	1	1	6	Good	0	0	20	2	3	7	0	160	69.3	0.30	229.3	9	1	3,2	8	2	4	2	4	1	3	Instagram	4	4	3	4	4	3
nmcbirm-154	19	0	Sarlahi	300000	0	0	13	7	6	Inadequate	5	1	1	1	1	1	1	0	1	6	Good	0	0	15	5	30	6	0	300	594	0.66	894	11	2	3,2	4	2	4	2	4	1	3	Don't know	2	3	3	3	4	4
nmcbirm-155	20	0	Ilam		0	0	11	7	8	Adequate	15		1	1	0	0	1	0	1	4	Good	0	0	0	0	60	7	0	0	1386	1.00	1386	7	2	3,2	8	4	6	3	5	5	5	Instagram	3	4	3	4	4	3
nmcbirm-156	23	1	Parsa	125000	0	0	12	7	7	Adequate	20	0	0	1	0	0	1	1	1	4	Good	40	1	30	1	30	7	320	120	693	0.61	1133	9	2	3,4	7	2	4	1	3	1	3	WhatsApp	1	5	4	4	4	4
nmcbirm-157	21	0	Parsa	100000	0	0	14	8	6	Inadequate	30	3	1	2	2	1	2	0	1	9	Poor	0	0	0	0	20	7	0	0	462	1.00	462	7	1	3,2	5	1.5	2.5	1	1	1	5	Instagram	2	4	5	5	5	4
nmcbirm-158	21	1	Lamjung		0	0	11	6	7	Adequate	20	0	1	0	0	0	0	1	1	3	Good	40	6	30	6	60	7	1920	720	1386	0.34	4026	19	3	3,2	3	2	4	2	4	1	3	Facebook	3	5	5	5	4	4
nmcbirm-159	22	1	Dhanusha	300000		0	12	7	7	Adequate	30	1	1	0	0	0	0	1	2	4	Good	60	6	30	3	20	7	2880	360	462	0.12	3702	16	3	3,2,4	5	3	5	3	4	1	6	YouTube	2	1	2	1	4	4
nmcbirm-160	21	0	Darbhanga	400000	0	0	11	7	8	Adequate	10	1	1	1	1	1	1	0	1	6	Good	0	0	10	4	20	7	0	160	462	0.74	622	11	2	3,4	4	5	9	4	6	3	0	YouTube	2	4	5	4	4	4
nmcbirm-161	22	0	Parsa	800000	0	1	11	7	8	Adequate	10	0	0	1	0	1	1	0	0	3	Good	10	3	20	3	15	7	240	240	346.5	0.42	826.5	13	2	3	4	2	3	2	3	1	3	Instagram	4	4	5	5	4	4
nmcbirm-162	21	0	Nawalpur	700000	0	0	13	8	7	Adequate	5	1	0	0	0	0	2	0	0	2	Good	0	0	0	0	10	2	0	0	66	1.00	66	2	1	3,2	6	7	12	7	12	1	3	YouTube	2	4	3	3	5	4
nmcbirm-163	21	1	Banke		0	0	12	6	6	Inadequate	10	1	0	1	0	2	0	0	0	3	Good	20	7	0	0	15	7	1120	0	346.5	0.24	1466.5	14	2	3	2	4	6	4	5	1	3	Facebook	2	5	2	4	4	4
nmcbirm-164	21	1	Lalitpur		0	0	12	7	7	Adequate	20	0	1	2	0	0	1	0	1	5	Good	20	5	20	7	30	5	800	560	495	0.27	1855	17	2	3,4	10	5	6.5	3	2.5	1	3	Facebook	3	4	5	4	4	3
nmcbirb-165	21	0	Saptari	1000000	0	0	12	6	6	Inadequate	0	0	1	0	0	0	2	1	1	5	Good	30	3	0	0	40	3	720	0	396	0.35	1116	6	2	3,2,4,6	10	4	7	5	6	1	1	Instagram	4	4	5	5	4	4
nmcbirb-166	22	0	Parsa	150000	0	0	12	7	7	Adequate	60	2	2	2	1	1	0	0	1	7	Good	0	0	60	3	30	4	0	720	396	0.35	1116	7	2	3,2	7	7	10	5	8	5	3	YouTube	3	3	3	4	3	3
nmcbirb-167	21	0	Bhaktapur	50000	0	1	11	7	8	Adequate	60	2	2	2	1	1	2	0	1	9	Poor	0	0	0	0	20	7	0	0	462	1.00	462	7	1	3,2	12	7	8	4	5	5	5	YouTube	3	4	3	4	4	3
nmcbirb-168	21	0	Parsa	1200000	0	0	12	6	6	Inadequate	20	1	0	0	0	0	0	0	1	1	Good	15	7	0	0	10	7	840	0	231	0.22	1071	14	2	3,2	12	6	10	6	8	5	5	Facebook	4	3	3	4	3	3
nmcbirb-169	19	0	Parsa	100000	0	0	12	6	6	Inadequate	45	1	2	2	0	2	2	0	2	10	Poor	60	6	0	0	0	0	2880	0	0	0.00	2880	6	2	3	7	7	7	7	7	1	7	Others	2	3	2	3	4	4
nmcbirb-170	22	0	parsa		0	0	12	5	5	Inadequate	1	2	1	1	0	1	1	1	1	6	Good	0	0	0	0	30	0	0	0	0	0.00	0	0	1	3	6	2	4	2	12	1	3	Facebook	2	4	3	3	4	4
nmcbirb-171	23	0	Parsa	20000	0	1	11	7	8	Adequate	20	1	2	2	1	1	2	0	2	10	Poor	30	6	0	0	30	6	1440	0	594	0.29	2034	12	2	3	6	5	7	5	7	1	1	Facebook	2	3	3	3	4	3
nmcbirb-172	21	0	Baglung	100000	0	0	10	6	8	Adequate	10	2	0	0	0	0	1	0	1	2	Good	0	0	15	7	30	6	0	420	594	0.59	1014	13	2	3		1	2	1	2	1	3	Facebook	4	4	3	4	4	4
nmcbirm-173	21	0	Sindhupalchok	1500000	0	1	12	6	6	Inadequate	10	0	1	2	0	0	1	0	1	5	Good	0	0	45	5	35	7	0	900	808.5	0.47	1708.5	12	2	3	5	3	6.5	3.5	6.5	5	0	Facebook	2	4	3	3	4	3
nmcbirm-174	21	1	Kapilvastu		0	0	13	7	6	Inadequate	5	1								0		30	5	5	5	10	7	1200	100	231	0.15	1531	17	2	3	8	2	5	1	5	3	3	YouTube	4	5	5	4	4	4
nmcbirm-175	20	0	Kaski	200000	0	0	11	7	8	Adequate	10	1	1	1	0	0	1	0	0	3	Good	0	0	20	6	20	7	0	480	462	0.49	942	13	2	3	2	2	15	2	15	1	3	Instagram	2	4	3	4	4	5
nmcbirm-176	26	1	Parsa	2500000	0	1	10	4	6	Inadequate			1	1	0	0	0	1	1	4	Good	60	7	60	7	20	5	3360	1680	330	0.06	5370	19	3	3,2	10	4	7	2	3	1	3	Facebook	4	4	5	5	5	4
nmcbirm-177	22	1	Parsa	40000	0	1	12	7	7	Adequate	5	0	0	1	0	0	1	0	1	3	Good	10	4	30	3	30	5	320	360	495	0.42	1175	12	2	3	5	2.5	3.5	2	4	1	1	Facebook	2	4	3	4	4	4
nmcbirm-178	20	0	Parsa		0	1	11	7	8	Adequate	5	0	0	1	0	0	0	0	1	2	Good	15	5	10	3	10	4	600	120	132	0.15	852	12	2	3,2	7	5	8	4	6	1	3	Facebook	3	3	3	3	5	3
nmcbirm-179	20	1	Parsa		0	0	11	7	8	Adequate	10	1	0	1	0	0	1	0	0	2	Good	60	6	0	3	30	7	2880	0	693	0.19	3573	16	3	2	6	3	6	2	3	3	3	Instagram	5	3	5	5	4	4
nmcbirm-180	21	1	Sarlahi	500000	0	0	12	5	5	Inadequate	30	2	1	2	2	2	2	0	0	9	Poor	0	0	30	7	15	7	0	840	346.5	0.29	1186.5	14	2	3	5	5	5	5	5	3	3	Telegram	2	5	5	5	4	5
nmcbirm-181	21	1	Parsa	144000	0	0	10	6	8	Adequate	30	1	1	2	0	1	0	0	1	5	Good	0	0	0	1	60	7	0	0	1386	1.00	1386	8	2	3,	2	5	6	5	6	6	0	Instagram	3	3	5	5	4	4
nmcbirm-182	21	1	Parsa	3000000	0	0	12	7	7	Adequate	15	1	1	1	1	1	0	0	0	4	Good	0	1	10	1	40	4	0	40	528	0.93	568	6	1	3,2	7	5.5	9.5	4	7.5	1	3	Facebook	3	5	2	4	4	4
nmcbirm-183	21	1	Saptari	100000	0	1	12	7	7	Adequate	20	0	1	2	0	1	2	0	1	7	Good	10	2	0	0	20	7	160	0	462	0.74	622	9	2	3,2,4,5	10	7	10	12	15	2	5	Instagram	4	3	2	2	5	2
nmcbirm-184	21	0	kathmandu		0	0	12	6	6	Inadequate	20	0	0	1	1	0	1	0	1	4	Good	0	0	30	5	15	7	0	600	346.5	0.37	946.5	12	2	3,2	7	2	4	2	4	1	3	Instagram	3	3	3	4	4	3
nmcbirm-185	22	0	LUMBINI	50000	0	1	12	6	6	Inadequate	15	0	0	1	0	1	1	0	1	4	Good	0	0	60	4	10		0	960	0	0.00	960	4	2	3,2	5	4	4	4	4	6	3	Instagram	2	4	5	3	4	4
nmcbirm-186	21	1	Chitwan		0	0	9	3	6	Inadequate	10	1	0	2	0	0	1	0	1	4	Good	0	0	0	0	10	3	0	0	99	1.00	99	3	1	3,4	4	5	10	1	10	3	0	YouTube	4	2	5	3	5	3
nmcbirm-187	20	1	Kaski	200000	0	0	12	5	5	Inadequate	10	2	1	0	1	1	2	0	0	5	Good	15	6	20	6	15	7	720	480	346.5	0.22	1546.5	19	2	3,2	8	12	15	10	12	3	3	Instagram	4	4	5	5	5	4
nmcbirm-188	20	1	Parsa	1200000	0	1	11	6	7	Adequate	30	0	1	2	1	1	1	0	0	6	Good	90	6	10	6	10	7	4320	240	231	0.05	4791	19	3	3,2,6	8	2.5	2.5	2.5	2.5	1	6	Instagram	3	4	2	5	5	4
nmcbirm-189	21	0	Kathmandu	1000000	0	0	13	8	7	Adequate	30	1	1	1	1	0	0	0	2	5	Good	0	0	5	1	10	4	0	20	132	0.87	152	5	1	3,2	10	6	11	6	11	1	6	Instagram	3	4	3	4	4	5
nmcbirm-190	21	0	kathmandu		0	0	11	6	7	Adequate	30	2	1	1	0	0	2	1	1	6	Good	30	3	30	3	0		720	360	0	0.00	1080	6	2	3,2	7	2	7	2	7	1	3	Instagram	3	4	2	4	5	5
nmcbirm-191	22	1	Parsa		0	0	14	8	6	Inadequate	15	0	1	2	0	2	2	0	1	8	Poor	10	5	15	5	30	7	400	300	693	0.50	1393	17	2	3,4	6	5	8	2	4	8	0	WhatsApp	4	4	5	5	5	5
nmcbirm-192	21	1	Parsa		0	0	10	5	7	Adequate	8	0	0	0	0	0	1	0	1	2	Good	60	6	30	3	60	7	2880	360	1386	0.30	4626	16	3	3,2	5	7	10	7	10	6	3	WhatsApp	5	2	2	5	4	5
nmcbirm-193	19	0	Parsa	150000	0	0	11	5	6	Inadequate	15	1	1	2	1	1	1	0	0	6	Good	0	0	15	4	20	5	0	240	330	0.58	570	9	1	3	1	3	3	2	2	3	0	YouTube	2	4	5	3	4	3
nmcbirm-194	22	1	Parsa	700000	0	0	12	7	7	Adequate	10	1	0	0	0	0	0	0	0	0	Good	0	0	30	7	60	7	0	840	1386	0.62	2226	14	2	3	8	4	5	4	5	5	0	Facebook	3	4	5	4	4	4
nmcbirm-195	20	0	Saptari	70000	0	0	12	7	7	Adequate	5	1	0	1	1	0	1	2	2	7	Good	0	6	0	5	10	8	0	0	264	1.00	264	19	1	3	4	2	4	1	2	1	0	Facebook	1	3	2	3	3	3
nmcbirm-196	21	1	Parsa	500000	0	0	13	8	7	Adequate	5	0	0	1	0	0	0	0	0	1	Good	90	6	0	0	20	6	4320	0	396	0.08	4716	12	3	3, 2,4	5	5	10	8	12	1	1	Facebook	3	3	3	3	2	3
nmcbirm-197	19	0	Surkhet	200000	0	0	12	6	6	Inadequate			0	0	1	1	0	0	0	2	Good	5	3	20	6	10	2	120	480	66	0.10	666	11	2	2	2	2	3	1	3	1	3	Facebook	2	4	5	4	4	4
nmcbirm-198	22	1	Dhanusha	100000	0	0	11	6	7	Adequate	10	4	1	1	1	1	1	0	0	5	Good	60	4	30	4	40	7	1920	480	924	0.28	3324	15	3	3	5	1	2	1	2	3	0	YouTube	2	3	1	1	4	4
nmcbirm-199	23	1	Parsa		0	1	13	8	7	Adequate	15	0	1	1	0	1	1	0	1	5	Good	30	5	0	0	40	5	1200	0	660	0.35	1860	10	2	3,2	4	4	10	3	10	8	6	Twitter	3	3	5	5	5	5
nmcbirm-200	21	1	Parsa	70000	0	1	11	7	8	Adequate	30	1	1	0	0	0	1	1	1	4	Good	45	6	30	5	20	7	2160	600	462	0.14	3222	18	3	3,2	6	3	5	2	4	5	3	Facebook	3	3	3	4	4	4
ucmsbds-201	23	0	Kathmandu		0	0	13	8	7	Adequate	20	3	1	2	1	0	2	0	2	8	Poor	0	0	0	0	20	5	0	0	330	1.00	330	5	1	3,2	15	7	9	6	8	1	1 3	Instagram	3	3	3	3	4	3
ucmsbds-202	19	0	Rupandehi		0	0	12	7	7	Adequate	10	0	0	1	0	0	1	0	1	3	Good	10	1	20	3	25	7	80	240	577.5	0.64	897.5	11	2	3,6	6	4	6	2	4	5	1 3 4 6	Facebook & Messenger WhatsApp Instagram TikTok YouTube	3	2	3	3	4	4
ucmsmbb-203	23	1	Dhanusha	500000	0	1	11	8	9	Adequate	10	2	1	0	0	0	0	0	1	2	Good	30	5	10	4	30	6	1200	160	594	0.30	1954	15	2	3	9	4	8	3	7	1	1	Others	4	5	2	4	4	4
ucmsbds-204	21	0	Bhairahwa		0	0	12	7.5	7.5	Adequate	10	0	0	1	0	0	1	0	1	3	Good	0	0	60	7	20	7	0	1680	462	0.22	2142	14	2	3	6	4	5	3	5	5	3	Instagram	3	4	4	4	4	4
ucmsbds-205	23	1	Tilottama	500000	0	0	11	5	6	Inadequate	15	2	1	1	0	1	1	1	0	5	Good	5	3	30	6	20	2	120	720	132	0.14	972	11	2	3	4	3	5	2	4	5	0	Facebook	3	5	5	4	4	3
ucmsbds-206	21	0	Bhairahwa		0	0	12	5.5	5.5	Inadequate	5	1	1	1	1	1	2	0	1	7	Good	0	0	0	0	30	1	0	0	99	1.00	99	1	1	2,3	4	5	7.5	3.5	5.5	1	5	YouTube	3	4	4	4	4	4
ucmsbds-207	20	0	Butwal		0	0	11	6.5	7.5	Adequate	20	0	1	1	0	1	0	0	1	4	Good	0	0	5	2	20	6	0	40	396	0.91	436	8	1	6,3	7	5	8	4	6	1	0	YouTube	3	4	3	5	4	4
ucmsbds-208	22	1	Sarlahi		0	0	11.5	6	6.5	Inadequate	20	1	0	1	0	0	1	0	2	4	Good	0	0	150	7	30	7	0	4200	693	0.14	4893	14	3	3	6.5	2.5	4.5	2.5	3.5	1	0	YouTube	3	2	3	4	4	4
ucmsbds-209	24	1	Butwal	500000	0	0	11	7	8	Adequate	30	0	1	0	0	0	1	1	1	4	Good	0	0	30	6	10	7	0	720	231	0.24	951	13	2	2,3	10	4	4.5	4	4.5	1	3	Facebook	3	5	5	4	2	2
ucmsbds-210	21	0	Butwal		0	0	11.5	7	6.5	Inadequate	30	2.5	2	2	0	1	0	0	2	7	Good	0	0	15	3	10	7	0	180	231	0.56	411	10	1	3	4.5	5	10	4.5	10	1	1	YouTube	3	2	3	4	4	3
ucmsbds-211	21	0	Pokhara	2400000	0	0	12	7	7	Adequate	5	0	0	1	0	0	0	0	0	1	Good	0	0	60	3	15	5	0	720	247.5	0.26	967.5	8	2	3	10	4.5	9.5	4.5	9.5	1	5	Twitter	3	1	4	3	4	5
ucmsbds-212	21	0	Butwal	1200000	0	0	11	6	7	Adequate	5	0	0	0	0	0	1	1	0	2	Good	0	0	0	0	30	7	0	0	693	1.00	693	7	2	3	5	2	4.5	2	4.5	1	1	Twitter	3	5	4	4	3	4
ucmsbds-213	20	0	Tilottama		0	0	10.5	6.5	8	Adequate	10	2	0	1	1	0	0	0	0	2	Good	0	0	10	3	10	7	0	120	231	0.66	351	10	1	3	5	2.5	5.5	1.5	4.5	6	1	YouTube	2	4	5	4	5	5
ucmsbds-214	21	0	Bhalwari		0	0	12	6.5	6.5	Inadequate	10	0	0	2	2	2	2	0	2	10	Poor	0	0	25	6	60	7	0	600	1386	0.70	1986	13	2	2,3	6.5	6.5	6.5	5.5	5.5	1	3	YouTube	3	4	5	5	4	4
ucmsbds-215	22	0	Butwal	850000	0	0	10	6	8	Adequate	30	2	0	1	1	2	0	1	1	6	Good	0	0	10	7	10	7	0	280	231	0.45	511	14	1	3	6	5	10	5	10	1	1	YouTube	3	4	5	3	4	4
ucmsbds-216	21	0	Dhangadhi		0	0	12	7.5	7.5	Adequate	20	0	0	0	0	0	1	0	1	2	Good	30	4	0	0	30	7	960	0	693	0.42	1653	11	2	3	6	2.5	5.5	2.5	5.5	5	5	Facebook	4	5	4	3	4	2
ucmsbds-217	20	0	Bhairahwa		0	0	12	7	7	Adequate	60	0	1	2	0	0	1	0	2	6	Good	0	0	30	7	30	7	0	840	693	0.45	1533	14	2	2,3	5	6	8	5	5	6	3	YouTube	3	4	4	3	5	4
ucmsbds-218	21	0	Bhairahwa		0	0	11.5	7.5	8	Adequate	5	1	0	1	0	0	0	0	1	2	Good	10	1	120	7	30	7	80	3360	693	0.17	4133	15	3	2,3	4	3	4	2	4	1	5	Instagram	3	4	5	4	4	4
ucmsbds-219	23	0	Bhairahwa	250000	0	0	11	6.5	7.5	Adequate	5	1	0	0	1	0	0	1	1	3	Good	0	0	30	1	0	0	0	120	0	0.00	120	1	1	3	8	5	8	4	7	5	1	YouTube	1	4	5	4	4	3
ucmsbds-220	22	1	Tilottama		0	0	12	6	6	Inadequate	15	0	0	1	0	1	1	0	1	4	Good	60	5	10	5	20	6	2400	200	396	0.13	2996	16	2	2,3	4	3	6	3	6	1	3	Instagram	3	2	3	5	4	4
ucmsbds-221	20	1	Biratnagar		0	0	12	7	7	Adequate	20	0	1	2	0	0	1	0	1	5	Good	60	7	60	7	60	7	3360	1680	1386	0.22	6426	21	3	3	2	5	7	4	5	1	0	Facebook	3	4	5	4	4	3
ucmsbds-222	20	0	Butwal		0	0	12	5.5	5.5	Inadequate	10	1	1	1	1	1	1	0	1	6	Good	0	0	210	7	60	7	0	5880	1386	0.19	7266	14	3	2,3	7	6.5	5	5.5	4	1	3	Instagram	3	4	5	5	5	4
ucmsbds-223	22	1	Janakpur	150000	0	0	13	7.5	6.5	Inadequate	30	0	1	1	0	1	1	1	1	6	Good	0	0	30	3	30	7	0	360	693	0.66	1053	10	2	3	3	4	10	4	10	1	0	Facebook	2	4	5	3	3	3
ucmsbds-224	21	0	Rupandehi	650000	0	0	9	6	9	Adequate	4	1	1	1	1	2	0	0	1	6	Good	0	0	20	2	15	6	0	160	297	0.65	457	8	1	2,3	7	3.5	7	3.5	7	1	1	YouTube	3	4	3	3	4	4
ucmsbns-225	24	0	Butwal	1500000	0	0	10	6	8	Adequate	2	0	0	0	0	0	0	0	1	1	Good	0	0	30	6	20	7	0	720	462	0.39	1182	13	2	3	8	4	6	4	6	1	1	Facebook	4	5	5	4	4	4
ucmsbns-226	30	0	Bardiya	1000000	0	0	11	6	7	Adequate			1	0	0	1	2	2	2	8	Poor	0	0	30	1	20	7	0	120	462	0.79	582	8	1	2,3	10	5	5	5	5	1	0	Facebook	3	4	3	4	4	3
ucmsbns-227	24	0	Butwal		0	0	11	7	8	Adequate			0	0	0	1	2	2	2	7	Good	0	0	30	1	10	7	0	120	231	0.66	351	8	1	2,3	8	1	1	4	5	1	0	Facebook	5	4	5	5	3	4
ucmsbns-228	23	0	Kanchanpur	1500000	0	0	12	6.5	6.5	Inadequate	5	0	0	1	0	0	1	0	1	3	Good	0	0	20	6	20	7	0	480	462	0.49	942	13	2	3	6	4	6	4	6	1	0	Facebook	3	5	5	4	4	4
ucmsbns-229	26	0	Bhairahwa	1000000	0	0	10	7	9	Adequate			1	0	0	1	2	2	2	8	Poor	0	0	30	1	0	0	0	120	0	0.00	120	1	1	2,3	10	5	9	5	9	1	3	Instagram	3	5	3	4	4	3
ucmsbns-230	24	0		2000000	0	0	15	8	5	Inadequate	30	0	2	1	0	0	0	0	2	5	Good	0	0	0	0	20	6	0	0	396	1.00	396	6	1	3	10	7	12	7	12	3	3	YouTube	2	2	3	3	5	3
ucmsbns-231	24	0		450000	0	0	13	7	6	Inadequate	5	0	1	0	0	0	0	0	0	1	Good	0	0	0	0	10	7	0	0	231	1.00	231	7	1	3	8	2	3	2	3	1	3	Instagram	3	5	5	5	4	4
ucmsbns-232	23	0	Palpa	1200000	0	0	12	8	8	Adequate	10	1	0	1	0	1	1	0	1	4	Good	0	0	0	0	10		0	0	0	0.00	0	0	1	3	8	5	5	5	5	5	3	Facebook	3	2	2	3	4	4
ucmsbns-233	24	0	Butwal	2500000	0	0	12	7	7	Adequate	15	0	1	0	1	0	2	0	1	5	Good	0	0	20	2	30	7	0	160	693	0.81	853	9	2	3	10	8	10	6	13	1	1	Instagram	4	4	3	4	4	2
ucmsbns-234	21	0	Rupandehi		0	0	13	7	6	Inadequate			0	0	0	0	1	0	0	1	Good	0	0	10	7	10	7	0	280	231	0.45	511	14	1	3	5	2.5	6	2.5	6	1	5	ina	4	5	5	5	4	3
ucmsbns-235	22	0		1300000	0	0	14	7	5	Inadequate	5	0	0	1	0	1	1	0	1	4	Good	0	0	0	0	60	1	0	0	198	1.00	198	1	1	3	8	5	5	12	12	1	3	Instagram	3	4	2	3	4	4
ucmsbns-236	30	0		1250000	0	0	10	5.5	7	Adequate	10	3	0	1	0	0	1	0	0	2	Good	0	0	0	0	0	0	0	0	0	0.00	0	0	1	3	10	6	8	6	8	1	3	Facebook	3	5	5	4	4	3
ucmsbns-237	25	0	Rupandehi	9000000	0	0	11	6	7	Adequate	60	0	2	1	0	0	0	0	2	5	Good	15	2	30	3	20	3	240	360	198	0.25	798	8	2	3	10	5	5	5	9	3	3	Facebook	3	4	5	3	5	3
ucmsbns-238	27	0	Bhairahwa		0	0	11	7	8	Adequate			0	0	0	1	2	2	2	7	Good	0	0	30	1	10	7	0	120	231	0.66	351	8	1	2,3	8	1		4	5	1	0	Facebook	4	4	5	5	3	4
ucmsbns-239	29	0	Butwal	4000000	0	0	11	6	7	Adequate			0	0	0	0	1	1	2	4	Good	0	0	30	1	10	1	0	120	33	0.22	153	2	1	2,3	12	5	10	5	10	1	1	Facebook	4	4	3	5	5	3
ucmsbns-240	32	0		100000	0	0	9	5	8	Adequate	15	2	0	1	1	2	2	0	2	8	Poor	0	0	0	0	0	0	0	0	0	0.00	0	0	1	3	10	6	10	8	10	1	3	Twitter	3	5	5	5	3	1
ucmsbsc-241	20	0	Palpa		0	0	12.5	6.5	6	Inadequate	10	0	0	0	0	0	1	0	1	2	Good	0	0	16	7	20	6	0	448	396	0.47	844	13	2	3	3	3	6	3	6	1	0	YouTube	3	5	3	4	3	4
ucmsbsc-242	21	0	Butwal		0	0	9	6	9	Adequate			0	0	0	1	2	0	2	5	Good	0	0	20	1	20	7	0	80	462	0.85	542	8	1	6,3	7	5	7	5	7	1	0	Facebook	4	4	3	4	4	3
ucmsbsc-243	21	0	Nawalparasi West		0	0	11	6	7	Adequate	30	0	0	1	0	1	1	0	1	4	Good	0	0	0	0	0	0	0	0	0	0.00	0	0	1	2,3,5	8		0		0	5	5	Twitter	3	4	5	5	2	4
ucmsbsc-244	19	0	Kathmandu		0	1	12	7	7	Adequate	15	2	0	1	0	1	1	0	1	4	Good	0	0	0	0	0	0	0	0	0	0.00	0	0	1	2,3	4	4	8	4	8	5	5	Twitter	3	4	5	5	4	3
ucmsbsc-245	20	0	Butwal	150000	0	0	11.5	6.5	6	Inadequate	60	1	2	1	1	1	1	0	0	6	Good	0	0	5	3	30	6	0	60	594	0.91	654	9	2	3	8	5	8	5	8	1	2	Instagram	3	4	5	5	4	3
ucmsbsc-246	20	0	Arghakhachi	600000	0	0	9.5	6	8.5	Adequate	30	1	1	2	1	0	2	0	1	7	Good	0	0	10	7	20	7	0	280	462	0.62	742	14	2	3	4	8	10	5	6	5	1	YouTube	1	3	4	5	2	2
ucmsbsc-247	20	0	Rupandehi	600000	0	0	10	6	8	Adequate	30	1	0	1	0	0	1	0	1	3	Good	0	0	0	0	0	0	0	0	0	0.00	0	0	1	3	3	4	5	4	5	5	1	YouTube	1	3	4	5	2	2
ucmsbsc-248	19	0	Palpa		0	0	12	7	7	Adequate	15	0	0	0	0	0	1	0	1	2	Good	0	0	16	7	20	6	0	448	396	0.47	844	13	2	3	4	3	6	3	6	1	0	YouTube	4	5	3	4	4	4
ucmsbsc-249	20	0	Rupandehi	600000	0	0	9	5	8	Adequate	5	0	0	0	0	1	0	0	0	1	Good	0	0	20	7	30	7	0	560	693	0.55	1253	14	2	2,3	5	4	8	4	8	5	5	Facebook	2	2	4	4	3	4
ucmsbsc-250	21	0	Rupandehi		0	0	10	6	8	Adequate	15	0	1	1	0	0	1	0	1	4	Good	0	0	5	3	20	6	0	60	396	0.87	456	9	1	6,3	7	6	8	6	8	1	5	Instagram	3	2	5	5	4	3
ucmsbsc-251	19	0	Bhairahwa	250000	0	0	9.5	6.5	9	Adequate	1	0	0	2	0	0	1	0	1	4	Good	0	0	0	0	0	0	0	0	0	0.00	0	0	1	3	5	5	7	4	4	5	5	YouTube	3	2	5	3	5	5
ucmsmbb-252	27	1	Janakpur	1000000	1	1	14	8	6	Inadequate	30	0	2	2	0	0	0	2	0	6	Good	0	0	0	0	0	0	0	0	0	0.00	0	0	1	3,4	10	2	3	2	3	1	0	Facebook	3	2	2	4	4	3
ucmsmbb-253	21	0	Bardiya	1200000	0	0	11.5	7	8	Adequate	15	0	2	2	0	0	0	0	1	5	Good	0	0	0	0	15	4	0	0	198	1.00	198	4	1	3	2	5	6	5	6	3	0	YouTube	3	5	5	5	4	3
ucmsmbb-254	21	1	butwal	300000	0	0	10.5	5	7	Adequate	10	0	0	0	0	1	2	0	1	4	Good	0	0	45	6	40	6	0	1080	792	0.42	1872	12	2	2	8	5	6	2	5	1	0	YouTube	3	4	5	4	4	4
ucmsmbb-255	22	1	Bhairahwa		0	0	12	7	6	Inadequate	5	0	0	1	0	1	0	0	1	3	Good	0	0	30	3	30	2	0	360	198	0.35	558	5	1	2	7	5	6	2	4	3	5	YouTube	3	2	5	4	4	3
ucmsmbb-256	21	0	Gorakhpur	1200000	0	0	10.5	6	7.5	Adequate	30	0	2	2	1	0	0	0	1	6	Good	0	0	0	0	15	4	0	0	198	1.00	198	4	1	3	6	5	6	5	6	3	0	YouTube	3	5	5		4	3
ucmsmbb-257	20	0	Bhairahwa	1500000	0	0	11	6	7	Adequate	15	0	0	0	0	0	0	0	1	1	Good	0	0	0	0	60	7	0	0	1386	1.00	1386	7	2	3	3	2	4	1	2	3	5	YouTube	3	5	5	4	4	4
ucmsmbb-258	22	1	Bhairahwa	1200000	0	0	13	8	7	Adequate	20	0	1	1	0	0	0	0	0	2	Good	1	4	30	7	20	7	32	840	462	0.35	1334	18	2	3	12	5	5	3	2	5	0	Instagram	4	4	2	4	5	4
ucmsmbb-259	20	0	Kathmandu	2500000	0	0	13	8	7	Adequate	15	1	2	1	0	1	1	0	2	7	Good	0	0	0	0	0	0	0	0	0	0.00	0	0	1	4		8	10	8	10	5	5	YouTube	3	5	5	2	4	4
ucmsmbb-260	21	0	Butwal	1000000	0	0	10	6	8	Adequate	5	0	0	0	0	1	0	0	1	2	Good	0	0	10	7	10	7	0	280	231	0.45	511	14	1	3	4	3	4	2	3	3	0	WhatsApp	3	5	3	4	5	2
ucmsmbb-261	20	0	Butwal	1500000	0	0	12	7	7	Adequate	5	0	0	0	0	0	0	0	1	1	Good	0	0	0	0	60	7	0	0	1386	1.00	1386	7	2	3	3	4	6	2	4	3	5	YouTube	3	5	3	4	4	5
ucmsmbb-262	22	1	saptari		0	0	13	8	7	Adequate	20	1	1	2	1	1	1	0	1	7	Good	0	0	0	0	30	7	0	0	693	1.00	693	7	2	2	7	3	6	2	5	1	0	Facebook	2	2	5	4	4	3
ucmsmbb-263	20	1	Patan	1100000	0	0	12	8	8	Adequate	30	1	1	1	1	1	2	0	2	8	Poor	120	2	10	3	20	7	1920	120	462	0.18	2502	12	2	2,3,4	9	4	5	4	4	1	5	Instagram	3	4	5	4	4	3
ucmsmbb-264	20	0	Rupandehi	1200000	0	0	10	5	7	Adequate	15	0	0	1	0	1	2	2	0	6	Good	0	0	15	6	0	0	0	360	0	0.00	360	6	1	3	4	3	4	3	4	5	0	Facebook	3	2	3	3	4	4
ucmsmbb-265	20	1	Syangja	500000	0	0	14	8	6	Inadequate	10	2	1	1	0	1	1	0	0	4	Good	60	5	30	6	20	7	2400	720	462	0.13	3582	18	3	3	8	6	8	5	6	1	1	Facebook	2	5	5	5	4	3
ucmsmbb-266	22	0	Butwal	1000000	0	0							1	1	0	0	0	0	1	3	Good	0	0	0	0	0	0	0	0	0	0.00	0	0	1	3,4			0		0	1	0	Instagram	3	5	5	3	4	3
ucmsmbb-267	21	1	Kapilbastu	600000	0	0	11	6	7	Adequate	15	1	0	1	0	0	0	0	0	1	Good	10	7	120	2	20	7	560	960	462	0.23	1982	16	2	3		2	2	2	2	1	0	Facebook	2	3
ucmsmbb-268	22	1	arghakhanchi		0	0	11.5	7	7	Adequate	20	0	0	0	1	0	2	0	0	3	Good	30	2	20	3	10	5	480	240	165	0.19	885	10	2	3		2	5	3	5	5	5	Facebook	4	2	5	5	4	4
ucmsmbb-269	21	1	dhading		0	0	11	5	6	Inadequate	20	0	1	2	0	1	1	0	1	6	Good	0	0	40	3	20	6	0	480	396	0.45	876	9	2	2,3	2	5	8	5	8	5	4	WhatsApp	3	5	1	3	4	4
ucmsmbb-270	22	1	Bara	1200000	0	0	11	6	7	Adequate	20	0	0	0	1	0	2	1	0	4	Good	0	0	90	7	0	0	0	2520	0	0.00	2520	7	2	4,3	7	4	6	4	6		0	Facebook	3
ucmsmbb-271	25	1	Parsa	600000	0	0	14	7	5	Inadequate	15	0	1	1	0	0	2	0	1	5	Good	0	0	30	3	20	6	0	360	396	0.52	756	9	2	3	6	3	5	3	5	1	0	Facebook	3	4	5	4	3	3
ucmsmbb-272	22	1	chitwan	600000	0	0	12	7	7	Adequate	15	0	0	1	0	0	0	0	1	2	Good	25	6	15	6	15	6	1200	360	297	0.16	1857	18	2	1,2	6	4	6	4	6	1	1	Facebook	2	5	5	3	4	4
ucmsmbb-273	21	0	Butwal		0	0	9	5	7	Adequate	5	2	0	0	1	0	2	0	2	5	Good	0	0	0	0	30	7	0	0	693	1.00	693	7	2	3	5	5	7	4	7	1	3	Facebook	3	2	3	3	4	2
ucmsmbb-274	23	1	Kathmandu	180000	0	0	14	8	6	Inadequate	30	0	1	2	0	1	1	0	1	6	Good	0	0	60	3	10	7	0	720	231	0.24	951	10	2	3,2	7	4	7	4	7	1	1	Facebook	3	5	5	3	4	2
ucmsmbb-275	21	1	Rupandehi	500000	0	0	12	7	7	Adequate	10	1	0	1	0	0	1	0	0	2	Good	0	0	10	3	40	6	0	120	792	0.87	912	9	2	2,3	8	4	9	2	5	6	3	Instagram	4	3	3	4	3	4
ucmsmbb-276	23	1	kapilvastu	600000	0	0	11	7	8	Adequate	10	0	1	1	0	0	1	0	1	4	Good	0	0	0	0	30	7	0	0	693	1.00	693	7	2	2	7	4	5	3	5	5	0	Facebook	3	4	2	5	4	4
ucmsmbb-277	20	0	Sunsari	2000000	0	0							0	1	0	0	1	0	1	3	Good	0	0	0	0	0	0	0	0	0	0.00	0	0	1				0		0	5	5	Instagram	3	1	1	1	4	4
ucmsmbb-278	21	1	Bhairahwa		0	0	11	4	5	Inadequate	10	1	0	0	0	1	2	0	0	3	Good	15	3	30	6	10	7	360	720	231	0.18	1311	16	2	2	5	2	4	2	4	1	3	Facebook	3	4	5	5	4	3
ucmsmbb-279	22	1		800000	0	1	14	8.5	6.5	Inadequate	20	0	1	1	0	0	0	1	1	4	Good	0	0	0	0	60	7	0	0	1386	1.00	1386	7	2	2,3	7	7	13	7	4	3	5	Facebook	4	5	1	1
ucmsmbb-280	20	0	mahottari		0	0	11	7	8	Adequate	30	0	1	2	0	1	1	0	1	6	Good	0	0	30	2	20	5	0	240	330	0.58	570	7	1	2,3	7	5	8	5	8	1	5	Instagram	3	2	5	5	4	5
ucmsmbb-281	20	0	Kapilbastu		0	0	14	8	6	Inadequate	45	1	0	2	1	0	1	0	1	5	Good	0	0	15	2	30	7	0	120	693	0.85	813	9	2	2,3	5	8	8	8	8	1	5	Instagram	2	3	1	3	4	4
ucmsmbb-282	23	0	Bhairahwa	700000	0	0	13	8.5	7	Adequate	15	1	1	1	1	1	1	0	2	7	Good	10	4	10	2	30	2	320	80	198	0.33	598	8	1	2,3	3	4	8	4	8	1	5	Instagram	2	5	5	1	4	3
ucmsmbb-283	20	0	Patan	1500000	0	0	13	8	7	Adequate	30	0	1	0	0	0	1	0	2	4	Good	0	0	0	0	30		0	0	0	0.00	0	0	1	4,3		3	5	2	2	1	5	Facebook	3	3
ucmsmbb-284	21	1	Chitwan	1500000	0	0	15	10	7	Adequate	45	0	2	2	2	2	0	0	0	8	Poor	0	0	0	0	30		0	0	0	0.00	0	0	1	2,3,4,5		6	6	6	6	1	3	Instagram	5
ucmsmbb-285	21	0	Sunsari	1000000	0	0	12	6	6	Inadequate	10	0	0	1	0	0	0	1	1	3	Good	0	0	0	0	0	0	0	0	0	0.00	0	0	1	3		4	8	4	8	5	0	YouTube	2	5	3	3	4	2
ucmsmbb-286	22	0	Gorakhpur	1200000	0	0	14	7	5	Inadequate	30	0	2	2	1	0	0	0	1	6	Good	0	0	0	0	0	0	0	0	0	0.00	0	0	1	3,4	7	5	5	5	5	3	3	YouTube	2	5	5	5	4	3
ucmsmbb-287	22	1	siraha	400000	0	0	12	7	7	Adequate	20	0	1	1	0	0	1	0	1	4	Good	10	3	45	3	15	6	240	540	297	0.28	1077	12	2	2	6	2	4	2	5	5	5	WhatsApp	2	5	1	5	4	2
ucmsmbb-288	21	1	Butwal	1500000	0	0	13	8	7	Adequate	20	0	0	1	0	0	0	1	1	3	Good	15	3	30	7	30	7	360	840	693	0.37	1893	17	2	2, 3,4,5	11	5	8	4	7	1	5	Instagram	5	2	3	4	5	5
ucmsmbb-289	20	0	Nawalparasi	200000	0	0	12	7	7	Adequate	10	0	1	1	0	0	1	0	1	4	Good	0	0	0	0	10	6	0	0	198	1.00	198	6	1	3,4	10	3	8	2	6	5	3	WhatsApp	3	5	4	3	4	3
ucmsmbb-290	22	1	Sunsari	1000000	0	1	12	8	8	Adequate	30	1	1	0	1	1	1	0	2	6	Good	0	0	15	7	30	7	0	420	693	0.62	1113	14	2	2	10	3	10	3	6	1	6	Instagram	3	5	5	5	4	5
ucmsmbb-291	22	0	siraha	450000	0	0	12.5	7	6.5	Inadequate	10	1	0	0	0	0	0	0	1	1	Good	15	3	20	4	60	2	360	320	396	0.37	1076	9	2	2	7	3	3	3	6	1	2	whatsapp	3	4	5	4	4	4
ucmsmbb-292	23	1	Siraha	500000	0	0	12	7	7	Adequate	20	0	1	1	0	0	1	0	1	4	Good	15	3	45	3	10	6	360	540	198	0.18	1098	12	2	2	6	2	4	2	5	5	6	whatsapp	2	5	1	3	4	2
ucmsmbb-293	23	1	Kalika	200000	0	0	10	6.5	8	Adequate	10	0	1	1	0	0	0	1	1	4	Good	15	3	45	3	10	6	360	540	198	0.18	1098	12	2	2	6	2	6	2	5	5	6	whatsapp	2	5	1	3	4	2
ucmsmbb-294	22	1	Dhanusha	400000	0	1	12	7	7	Adequate	30	0	1	1	0	0	0	1	1	4	Good	0	0	0	0	30	7	0	0	693	1.00	693	7	2	3	7	3	5	3	5	6	0	YouTube	3	1	1	1	4	4
ucmsmbb-295	23	1	Bhairahawa	900000	0	0	13	8.5	7	Adequate	15	1	1	1	1	1	1	0	2	7	Good	10	4	10	2	30	4	320	80	396	0.50	796	10	2	2, 3	3	4	8	4	8	1	5	Instagram	2	5	5	4	4	3
ucmsmbb-296	23	0	Nuwakot	1000000	0	0	10.5	6	7.5	Adequate	30	3	0	1	1	0	2	0	2	6	Good	0	0	0	0	60	7	0	0	1386	1.00	1386	7	2	3	6	6	9	5	9	1	read	Twitter	1	3	4	5	4	4
ucmsmbb-297	23	1	Bhairahawa	1000000	0	0	15	9	6	Inadequate	10	0	1	1	1	0	0	0	0	3	Good	0	0	30	4	20	7	0	480	462	0.49	942	11	2	2,4	10	6	8	2.5	6	3	5	YouTube	2	5	5	5	5	3
ucmsmbb-298	21	1	Janakpur	1000000	0	0	16	9	5	Inadequate	120	2	2	1	2	2	0	0	0	7	Good	20	2	60	6	10	6	320	1440	198	0.10	1958	14	2	2	7	3	4	3	4	4	0	other	1	5	2	2	4	5
ucmsmbb-299	21	0	Chitwan	2000000	0	0	10	4.5	6.5	Inadequate	2	0	0	0	0	1	2	0	1	4	Good	0	0	15	7	10	6	0	420	198	0.32	618	13	2	2	5	7	10	6	9	1	3	Facebook	3	2	2	3	4	3
ucmsmbb-300	20	0	KITM	2500000	0	0	12	8	8	Adequate	20	0	0	1	0	0	0	0	0	1	Good	0	0	0	0	0	0	0	0	0	0.00	0	0	1	3		5	9	5	9	1	5	Twitter	3	5	5	2	4	4
ucmsmbb-301	23	1	Bara	500000	0	0	12	7	6	Inadequate	20	0	1	1	0	0	1	0	1	4	Good	15	3	45	3	10	6	360	540	198	0.18	1098	12	2	2	6	2	4	2	5	5	6	WhatsApp	2	5	1	3	4	2
ucmsmbb-302	20	0	Chitwan	1000000	0	0	13	8.5	7.5	Adequate	15	1	1	1	0	0	0	0	1	3	Good	0	0	0	0	60	1	0	0	198	1.00	198	1	1	4,3	6	5	10	5	8	1	0	Instagram	5	3
ucmsmbb-303	23	1	Chitwan	500000	0	0	12	7	7	Adequate	15	1	1	1	0	0	1	0	1	4	Good	0	0	45	7	15	7	0	1260	346.5	0.22	1606.5	14	2	3	7	4	7	4	7	5	0	YouTube	3	3
ucmsmbb-304	22	1	Bhairahwa	200000	0	0	12	6	6	Inadequate	15	1	1	1	0	0	1	0	1	4	Good	0	0	15	6	30	7	0	360	693	0.66	1053	13	2	3	10	5	3	5	3	1	0	Twitter	4	1	1	1	4	4
ucmsmbb-305	20	0	Nepalganj	200000	0	0	12.5	7.5	7	Adequate	15	0	1	0	0	0	1	0	0	2	Good	0	0	30	4	30	7	0	480	693	0.59	1173	11	2	3	6	6	9.5	6	10	1	5	Instagram	3	2	5	4	4	4
ucmsmbb-306	22	1	Siraha	200000	0	0	12	7	7	Adequate	15	1	0	1	0	0	2	0	1	4	Good	0	0	0	0	30	7	0	0	693	1.00	693	7	2	3	6	3	6	3	6	5	0	Facebook	3
ucmsmbb-307	21	0	Butwal		0	0	12	8	8	Adequate	5	0	0	0	0	0	0	0	0	0	Good	0	0	0	0	30	5	0	0	495	1.00	495	5	1	2,3	4	3	5	10	10	1	3	Instagram	2	5
ucmsmbb-308	21	0	Sindhupalchok	700000	0	0	12	7	7	Adequate	10	1	0	0	2	0	1	0	0	3	Good	0	0	30	3	20	7	0	360	462	0.56	822	10	2	4,3	10	3	6	3	6	5	1	Facebook	3	5	4	4	4	4
ucmsmbb-309	21	0	Bhairahawa		0	0	11	6	7	Adequate	15	0	1	1	0	0	0	1	0	3	Good	0	0	15	3	0	0	0	180	0	0.00	180	3	1	2, 3	7	4	6	4	6	1	3	Instagram	3	2	4	4	4	4
ucmsmbb-310	20	0	Itahari	50000	0	0	10	6	8	Adequate	5	0	0	0	0	0	2	0	0	2	Good	0	0	0	0	30	7	0	0	693	1.00	693	7	2	3	7	6	9	4	9	5	0	YouTube	1	3	3	2	4	3
ucmsmbb-311	23	1	saptari	600000	0	0	12	7	7	Adequate	10	0	1	0	0	0	0	0	1	2	Good	0	0	20	5	30	7	0	400	693	0.63	1093	12	2	1	10	4	8	3	7	5	3	WhatsApp	3	4	3	4	4	3
ucmsmbb-312	21	1	Rupandehi	1500000	0	0	13	6.5	5.5	Inadequate	15	1	1	1	0	1	2	0	0	5	Good	0	0	60	3	60	7	0	720	1386	0.66	2106	10	2	2,3	6	5	7	4	6	6	3	Instagram	4	5	5	5	4	4
ucmsmbb-313	22	1	Kapilbastu	100000	0	0	12	9	9	Adequate	15	1	1	1	0	1	0	1	1	5	Good	0	0	0	0	20	3	0	0	198	1.00	198	3	1	2	6	4	12	3	10	1	6	Facebook	4	5	5	5	4	4
ucmsmbb-314	20	0	Rupandehi	1500000	0	0	10	5	7	Adequate	15	0	0	1	0	1	2	0	1	5	Good	0	0	10	3	30	7	0	120	693	0.85	813	10	2	3	4	4	7	3	7	3	5	YouTube	3	1	4	4	4	5
ucmsmbb-315	22	1	mahottari		0	0	11	6	7	Adequate	5	0	1	2	0	1	1	0	1	6	Good	0	0	1	2	20	5	0	8	330	0.98	338	7	1	2,3	14	5	7	5	7	5	5	YouTube	3	2	5	4	4	5
ucmsmbb-316	22	0	Bhairahawa	2000000	0	0	12	7	7	Adequate	20	2	0	0	1	0	1	1	2	5	Good	0	0	0	0	10	7	0	0	231	1.00	231	7	1	2,3	12	10	12	10	12	1	5	YouTube	3	1
ucmsmbb-317	22	1	Bajhang	300000	0	1	12	9	9	Adequate	30	2	2	2	0	1	1	1	1	8	Poor	120	7	10	7	10	7	6720	280	231	0.03	7231	21	3	3	7	3	3	3	3	1	0	Facebook	2	4	2	3	3	3
ucmsmbb-318	21	1	Saptari		0	0							1	1	1	1	1	0	1	6	Good	0	0	0	0	0	0	0	0	0	0.00	0	0	1				0		0	5	5	Facebook	1	1	1	1	4	4
ucmsmbb-319	20	0	Kathmandu	1400000	0	0	12	7	7	Adequate	10	0	0	0	0	0	1	0	1	2	Good	0	0	0	0	0	0	0	0	0	0.00	0	0	1	2	7	3	4	3	3	5	5	YouTube	3	4	5	5	4	4
ucmsnsg-320	26	0	Kathmandu	3000000	0	0	11	6.5	7.5	Adequate	15	0	0	1	0	0	1	0	1	3	Good	0	0	0	0	30	7	0	0	693	1.00	693	7	2	2,3	10	5	9	5	9	1	3	Instagram	3	4	3	4	4	3
ucmsnsg-321	30	0	Kathmandu	2000000	0	0	10.5	5.5	7	Adequate	5	0	0	0	0	0	1	0	1	2	Good	0	0	20	6	20	7	0	480	462	0.49	942	13	2	3	8	4	5	4	4	1	3	Instagram	4	3	3	4	4	4
ucmsnsg-322	25	0	Kathmandu	2750000	0	0	12	6.5	6.5	Inadequate	5	0	0	0	0	0	1	0	1	2	Good	0	0	20	6	20	7	0	480	462	0.49	942	13	2	3	14	3	4	3	4	1	3	Twitter	4	2	5	4	4	4
ucmsnsg-323	23	0	Banke	1200000	0	0	12	7	7	Adequate	10	2	0	1	0	1	1	0	1	4	Good	0	0	0	0	20		0	0	0	0.00	0	0	1	3	8	5	5	5	5	5	3	Facebook	3	4	2	4	3	2
ucmsnsg-324	20	0	Rupandehi		0	0							0	1	2	0	0	1	0	4	Good	0	0	0	0	10	6	0	0	198	1.00	198	6	1	3	3	5	5.5	5	4	6	6	WhatsApp	3	4	5	4	4	3
ucmsnsg-325	20	0	Rupandehi	600000	0	0	11	6	7	Adequate	15	1	0	2	1	1	0	0	2	6	Good	0	0	5	3	0	0	0	60	0	0.00	60	3	1	2,3	7	7	7	7	7	1	5	Twitter	2	4	4	4	5	3
ucmsnsg-326	24	0	Butwal		0	0	12	6	6	Inadequate	1	0	0	0	0	0	0	0	2	2	Good	0	0	30	1	20	6	0	120	396	0.77	516	7	1	3	7	2	9	3	7	1	5	Twitter	5	2	5	4	4	4
ucmsbds-327	23	0	Kathmandu		0	0	11	6	7	Adequate	15	1	1	1	1	2	2	0	1	8	Poor	10	1	10	3	9	7	80	120	207.9	0.51	407.9	11	1	3,4	5	6	8	6	8	5	1	Facebook & Messenger Instagram YouTube	3	3	3	3	4	3
ucmsbds-328	20	1	Rupandehi	1000000	0	0	11	6	7	Adequate	5	0	1	2	0	1	1	0	0	5	Good	0	0	30	6	20	6	0	720	396	0.35	1116	12	2	3,2,4	5	2	4	1	2	1	1	YouTube	3	4	3	5	4	4
ucmsbds-329	21	0	Rupandehi	24000000	0	0	11	5	6	Inadequate	10	1	2	2	2	2	2	2	0	12	Poor	10	3	10	3	10	3	240	120	99	0.22	459	9	1	3	5	3	5	3	3	3	3	Facebook	2	4	4	5	5	5
ucmsbds-330	22	1	Rupandehi	200000	0	0	11	7	8	Adequate	30	1	0	1	0	2	0	1	1	5	Good	10	6	10	6	20	6	480	240	396	0.35	1116	18	2	3	6	4	8	2	5	1	1 3	Facebook	2	3	3	4	4	4
ucmsbds-331	20	0	Rupandehi	150000	0	0	12	6	6	Inadequate	5	1	0	1	0	1	2	0	1	5	Good	0	0	10	4	20	7	0	160	462	0.74	622	11	2	3	5	4	5	4	5	5	1	Facebook	1	4	4	3	4	3
ucmsbds-332	20	0	Rupandehi		0	0	11	7	8	Adequate	15	0	0	1	0	0	1	0	1	3	Good	10	3	30	7	30	6	240	840	594	0.35	1674	16	2	3	7	4	5	3	4	3	0	Instagram	2	5	3	4	3	4
ucmsbds-333	19	0	Rupandehi	400000	0	0	11	6	7	Adequate	15	1	0	1	0	1	1	0	1	4	Good	10	5	20	6	20	7	400	480	462	0.34	1342	18	2	3	8	4	5	2	3	1	1 7	YouTube	3	5	5	5	4	4
ucmsbds-334	22	0	Rupandehi	800000	0	0	10	6	8	Adequate	30	1	1	2	0	0	1	0	0	4	Good	0	0	10	3	30	7	0	120	693	0.85	813	10	2	3,2	9	8	9	6	7	1	1	Facebook & Messenger YouTube	4	4	4	3	4	4
ucmsbds-335	26	0	Siraha	50000	0	1	10	6	8	Adequate	30	1	1	1	0	1	1	0	0	4	Good	0	0	10	3	30	4	0	120	396	0.77	516	7	1	3,4	5	2	4	2	4	5	4 6	YouTube	2	2	2	2	4	2
ucmsbds-336	22	0	Rupandehi	80000	0	0	12	8	8	Adequate	30	0	1	0	1	0	1	0	2	5	Good	5	1	10	2	10	1	40	80	33	0.22	153	4	1	3	10	10	15	5	5	1	1	Facebook	4	4	3	4	4	4
ucmsbds-337	25	0	Rupandehi	1500000	0	0	11	5	6	Inadequate	40	1	1	2	1	0	0	0	0	4	Good	20	5	20	6	20	7	800	480	462	0.27	1742	18	2	3,2	10	4.5	7.5	3.5	7	4	1 3	Instagram	3	3	5	5	4	3
ucmsbds-338	24	0	Palpa		0	0	10	7	9	Adequate	5	2	0	0	1	0	1	1	0	3	Good	0	0	0	0	10	3	0	0	99	1.00	99	3	1	3,2	10	3	3	1	3	6	3,6,7	Facebook & Messenger Viber WhatsApp Instagram YouTube	3	4	3	4	4	3
ucmsbds-339	22	0	Rupandehi	500000	0	0	10	6	8	Adequate	15	1	0	1	0	1	1	0	1	4	Good	1	1	10	7	1	7	8	280	23.1	0.07	311.1	15	1	3,2,4	15	1	2	1	2	1	1	Facebook & Messenger WhatsApp Instagram YouTube	3	1	2	1	3	2
ucmsbds-340	25	0	bhairahawa	80000	0	1	11	7	8	Adequate	30	2	1	2	1	0	2	0	0	6	Good	10	1	10	1	40	1	80	40	132	0.52	252	3	1	3,2	10	4	6	2	3	1	1,6	YouTube	3	4	5	4	3	3
ucmsbds-341	22	0	Rupandehi	20000	0	0	11	7	8	Adequate	5	0	0	0	0	0	0	0	1	1	Good	30	1	30	5	15	5	240	600	247.5	0.23	1087.5	11	2	3,6	5	3	8	3	10	4	1 4 6	Facebook & Messenger YouTube	1	4	3	4	4	4
ucmsbns-342	22	0	Rupandehi		0	1	11	5	6	Inadequate	20	1	2	2	0	1	0	1	1	7	Good	0	0	0	0	30	6	0	0	594	1.00	594	6	1	2	8	2	8	6	8	1	3	Instagram	2	3	4	3	4	2
ucmsbns-343	24	0	Rupandehi	400000	0	0	12	7	7	Adequate	10	2	0	1	0	1	2	0	1	5	Good	10	4	10	4	10	4	320	160	132	0.22	612	12	2	3,2	8	2	6	1	4	1	3	Instagram	3	3	5	5	4	4
ucmsbns-344	30	0	Bardiya	500000	0	0	10	6	8	Adequate	30	2								0		30	2	5	5	5	5	480	100	82.5	0.12	662.5	12	2	3,5	5	5	5	2	5	1	3	Facebook	3	4	5	5	4	3
ucmsbns-345	27	0	Rupandehi	100000	0	0	11	7	8	Adequate	10	2	0	1	0	1	2	2	1	7	Good	15	5	10	4	5	5	600	160	82.5	0.10	842.5	14	2	3	10	3	5	5	4	1	4	Facebook	2	1	5	5	5	4
ucmsbns-346	23	0	Rupendehi	1200000	0	0	12	7	7	Adequate	5	2	1	2	1	0	2	0	1	7	Good	6	4	10	5	15	5	192	200	247.5	0.39	639.5	14	2	3	12	5	7	35	7	1	5	Instagram	3	5	3	4	4	4
ucmsbns-347	24	0	Rupandehi	750000	0	0	13	8	7	Adequate	10	0	1	1	0	0	2	0	1	5	Good	0	0	0	0	15	5	0	0	247.5	1.00	247.5	5	1	3,2	9	10	12	10	12	8	6	Others	2	3	5	3	4	3
ucmsbns-348	24	0	Rupandehi		0	0	11	8	9	Adequate	30	1	1	2	0	0	0	0	1	4	Good	30	3	12	3	30	5	720	144	495	0.36	1359	11	2	3	9	6.5	9	2.5	5.5	1	1	Instagram	3	4	3	4	5	3
ucmsbns-349	25	0	Rupandehi	1200000	0	0	12	5	5	Inadequate	2	0	1	1	1	1	1	0	2	7	Good	0	0	0	0	0	0	0	0	0	0.00	0	0	1	3	10	12	12	6.5	12	1	6	Facebook	3	4	3	4	4	3
ucmsmbb-350	24	1	Bhairahwa	100000	0	0	11	8	9	Adequate	5	0	0	0	0	0	0	0	0	0	Good	0	0	20	7	60	5	0	560	990	0.64	1550	12	2	3,2,4	8	4	8	4	8	2	1 4 6	Facebook & Messenger WhatsApp Instagram Telegram YouTube	3	4	5	4	4	2
ucmsmbb-351	24	0	UP	700000	0	0	12	6	6	Inadequate	30	1	1	0	0	0	0	0	0	1	Good	10	4	5	2	5	7	320	40	115.5	0.24	475.5	13	1	3	4	2	4	2	4		0	WhatsApp	3			4		2
ucmsmbb-352	23	0	Rupandehi	50000	0	1	12	8	8	Adequate	30	0	1	1	0	0	0	0	0	2	Good	15	4	20	3	20	5	480	240	330	0.31	1050	12	2	3		4	7	5	6	1	1 4	Instagram	2	3	2	1	2	2
ucmsmbb-353	25	1	Rupandehi	600000	0	0	13	7	6	Inadequate	15	0	0	1	0	0	2	0	2	5	Good	20	2	0	0	30	7	320	0	693	0.68	1013	9	2	3	7	5	8	5	8	5	0	Facebook & Messenger WhatsApp YouTube	3	4	2	5	2	3
ucmsmbb-354	23	1	Rupendehi		0	0	11	7	8	Adequate	7	1	1	0	0	0	0	0	0	1	Good	120	6	30	7	60	6	5760	840	1188	0.15	7788	19	3	3	10	1	2.5	3.5	3.5	5	5	Facebook & Messenger WhatsApp Instagram YouTube	2	3	2	1	4	4
ucmsmbb-355	22	1	Lumbini	300000	0	1	11	6	7	Adequate	30	6	1	2	0	2	2	0	2	9	Poor	30	2	0	0	10	2	480	0	66	0.12	546	4	1	3	4	2	4	2	4	2	1	Facebook	5	4	5	4	4	4
ucmsmbb-356	22	0	Bhaktapur	600000	0	1	11	7	8	Adequate	10	2	1	1	0	1	0	1	1	5	Good	0	0	15	3	45	7	0	180	1039.5	0.85	1219.5	10	2	3,2	7	8	10	4	6	5	3 4 6	Facebook & Messenger WhatsApp Instagram TikTok YouTube Others	4	3	5	4	4	4
ucmsmbb-357	28	1	Parsa	200000	0	0	11	6	7	Adequate	20	1	1	1	0	0	1	1	1	5	Good	15	6	10	6	10	6	720	240	198	0.17	1158	18	2	4	8		0		0	3	1	YouTube	2	4	3	3	4	4
ucmsmbb-358	22	0	Rupandehi	1200000	0	0	12	7	7	Adequate	10	1	0	0	0	0	1	0	0	1	Good	0	0	60	3	30	7	0	720	693	0.49	1413	10	2	3	6	4	8	4	8	1	0	Facebook & Messenger WhatsApp	4	3	5	5	4	4
ucmsmbb-359	22	1	Rupandehi	500000	0	1	11	7	8	Adequate	20	1	0	1	0	1	1	1	1	5	Good	60	5	60	6	10	5	2400	1440	165	0.04	4005	16	3	3	10	4	6	3	5	1	5	Facebook	2	3	3	4	4	2
ucmsmbb-360	22	1	Rupandehi	600000	0	1	12	7	7	Adequate	30	0	0	0	0	0	1	0	1	2	Good	0	0	0	0	30	3	0	0	297	1.00	297	3	1	3,4	10	6	8	6	8	5	3	WhatsApp	4	3	5	5	4	4
ucmsmbb-361	22	1	Rupandehi		0	0	12	7	7	Adequate	5	0	0	1	0	0	0	0	2	3	Good	60	7	0	0	20	7	3360	0	462	0.12	3822	14	3	3,2	4	6	10	6	10	1	1	Others	2	3	2	2	3	2
ucmsmbb-362	21	1	Kapilvastu	500000	0	0	11	6	7	Adequate	30	1	1	1	0	0	0	0	1	3	Good	30	5	30	5	20	6	1200	600	396	0.18	2196	16	2	3	5	2	4	2	4	1	0	Facebook	1	3	3	1	4	3
[truncated: 14 more columns]
